# Supplementary material for: Naturally Segregating Variation at Ugt86Dd Contributes to Nicotine Resistance in Drosophila melanogaster
Source: Genetics. 2017 Jul 26;207(1):311–25. doi: 10.1534/genetics.117.300058 (PMC5586381; doi:10.1534/genetics.117.300058)
Supplement: Supplementary file 3 [file 311FileS1.txt]

Expt	matGeno	patGeno	Medium	Batch	RepVial	NumLarvae	NumAdults	Pheno
ChrSub	A3	A3	nic	1	1	30	3	0.1
ChrSub	A3	A3	nic	1	2	30	0	0
ChrSub	A3	A3	nic	1	3	30	0	0
ChrSub	A3	A3	nic	2	1	30	5	0.166666667
ChrSub	A3	A3	nic	2	2	30	3	0.1
ChrSub	A3	A3	nic	2	3	30	0	0
ChrSub	A3	A3	con	1	1	30	30	1
ChrSub	A3	A3	con	2	1	30	29	0.966666667
ChrSub	A3	A3/A4;A3;A4	nic	1	1	30	25	0.833333333
ChrSub	A3	A3/A4;A3;A4	nic	1	2	30	26	0.866666667
ChrSub	A3	A3/A4;A3;A4	nic	1	3	30	22	0.733333333
ChrSub	A3	A3/A4;A3;A4	nic	2	1	30	25	0.833333333
ChrSub	A3	A3/A4;A3;A4	nic	2	2	30	20	0.666666667
ChrSub	A3	A3/A4;A3;A4	nic	2	3	30	24	0.8
ChrSub	A3	A3/A4;A3;A4	con	1	1	30	28	0.933333333
ChrSub	A3	A3/A4;A3;A4	con	2	1	30	29	0.966666667
ChrSub	A3	A4/A3;A4;A3	nic	1	1	30	5	0.166666667
ChrSub	A3	A4/A3;A4;A3	nic	1	2	30	7	0.233333333
ChrSub	A3	A4/A3;A4;A3	nic	1	3	30	0	0
ChrSub	A3	A4/A3;A4;A3	nic	2	1	30	7	0.233333333
ChrSub	A3	A4/A3;A4;A3	nic	2	2	30	11	0.366666667
ChrSub	A3	A4/A3;A4;A3	nic	2	3	30	3	0.1
ChrSub	A3	A4/A3;A4;A3	con	1	1	30	29	0.966666667
ChrSub	A3	A4/A3;A4;A3	con	2	1	30	27	0.9
ChrSub	A3/A4;A3;A4	A3/A4;A3;A4	nic	1	1	30	25	0.833333333
ChrSub	A3/A4;A3;A4	A3/A4;A3;A4	nic	1	2	30	25	0.833333333
ChrSub	A3/A4;A3;A4	A3/A4;A3;A4	nic	1	3	30	20	0.666666667
ChrSub	A3/A4;A3;A4	A3/A4;A3;A4	nic	2	1	30	26	0.866666667
ChrSub	A3/A4;A3;A4	A3/A4;A3;A4	nic	2	2	30	25	0.833333333
ChrSub	A3/A4;A3;A4	A3/A4;A3;A4	nic	2	3	30	25	0.833333333
ChrSub	A3/A4;A3;A4	A3/A4;A3;A4	con	1	1	30	28	0.933333333
ChrSub	A3/A4;A3;A4	A3/A4;A3;A4	con	2	1	30	29	0.966666667
ChrSub	A4	A3/A4;A3;A4	nic	1	1	30	22	0.733333333
ChrSub	A4	A3/A4;A3;A4	nic	1	2	30	24	0.8
ChrSub	A4	A3/A4;A3;A4	nic	1	3	30	25	0.833333333
ChrSub	A4	A3/A4;A3;A4	nic	2	1	30	27	0.9
ChrSub	A4	A3/A4;A3;A4	nic	2	2	30	22	0.733333333
ChrSub	A4	A3/A4;A3;A4	nic	2	3	30	25	0.833333333
ChrSub	A4	A3/A4;A3;A4	con	1	1	30	30	1
ChrSub	A4	A3/A4;A3;A4	con	2	1	30	28	0.933333333
ChrSub	A4	A4	nic	1	1	30	20	0.666666667
ChrSub	A4	A4	nic	1	2	30	21	0.7
ChrSub	A4	A4	nic	1	3	30	25	0.833333333
ChrSub	A4	A4	nic	2	1	30	24	0.8
ChrSub	A4	A4	nic	2	2	30	25	0.833333333
ChrSub	A4	A4	nic	2	3	30	21	0.7
ChrSub	A4	A4	con	1	1	30	29	0.966666667
ChrSub	A4	A4	con	2	1	30	29	0.966666667
ChrSub	A4	A4/A3;A4;A3	nic	1	1	30	25	0.833333333
ChrSub	A4	A4/A3;A4;A3	nic	1	2	30	25	0.833333333
ChrSub	A4	A4/A3;A4;A3	nic	1	3	30	22	0.733333333
ChrSub	A4	A4/A3;A4;A3	nic	2	1	30	27	0.9
ChrSub	A4	A4/A3;A4;A3	nic	2	2	30	22	0.733333333
ChrSub	A4	A4/A3;A4;A3	nic	2	3	30	26	0.866666667
ChrSub	A4	A4/A3;A4;A3	con	1	1	30	27	0.9
ChrSub	A4	A4/A3;A4;A3	con	2	1	30	30	1
ChrSub	A4/A3;A4;A3	A4/A3;A4;A3	nic	1	1	30	6	0.2
ChrSub	A4/A3;A4;A3	A4/A3;A4;A3	nic	1	2	30	6	0.2
ChrSub	A4/A3;A4;A3	A4/A3;A4;A3	nic	1	3	30	0	0
ChrSub	A4/A3;A4;A3	A4/A3;A4;A3	nic	2	1	30	3	0.1
ChrSub	A4/A3;A4;A3	A4/A3;A4;A3	nic	2	2	30	6	0.2
ChrSub	A4/A3;A4;A3	A4/A3;A4;A3	nic	2	3	30	7	0.233333333
ChrSub	A4/A3;A4;A3	A4/A3;A4;A3	con	1	1	30	26	0.866666667
ChrSub	A4/A3;A4;A3	A4/A3;A4;A3	con	2	1	30	28	0.933333333
QCT	A4	5905.con	con	1	1	25	24	0.96
QCT	A4	5905.con	con	1	2	25	23	0.92
QCT	A4	5905.con	con	1	3	25	23	0.92
QCT	A4	5905.con	nic	1	1	25	22	0.88
QCT	A4	5905.con	nic	1	2	25	23	0.92
QCT	A4	5905.con	nic	1	3	25	24	0.96
QCT	A4	5905.con	nic	1	4	25	21	0.84
QCT	A4	5905.con	nic	1	5	27	25	0.925925926
QCT	A4	5905.con	nic	1	6	25	25	1
QCT	A4	5905.con	nic	1	7	25	24	0.96
QCT	A3	5905.con	con	1	1	27	24	0.888888889
QCT	A3	5905.con	con	1	2	25	22	0.88
QCT	A3	5905.con	con	1	3	25	22	0.88
QCT	A3	5905.con	nic	1	1	25	8	0.32
QCT	A3	5905.con	nic	1	2	25	10	0.4
QCT	A3	5905.con	nic	1	3	25	10	0.4
QCT	A3	5905.con	nic	1	4	25	7	0.28
QCT	A3	5905.con	nic	1	5	25	12	0.48
QCT	A3	5905.con	nic	1	6	25	12	0.48
QCT	A3	5905.con	nic	1	7	25	10	0.4
QCT	A4	5905.con	con	2	1	25	23	0.92
QCT	A4	5905.con	con	2	2	25	25	1
QCT	A4	5905.con	con	2	3	30	28	0.933333333
QCT	A4	5905.con	nic	2	1	30	28	0.933333333
QCT	A4	5905.con	nic	2	2	25	24	0.96
QCT	A4	5905.con	nic	2	3	25	24	0.96
QCT	A4	5905.con	nic	2	4	25	20	0.8
QCT	A4	5905.con	nic	2	5	25	25	1
QCT	A4	5905.con	nic	2	6	25	23	0.92
QCT	A4	5905.con	nic	2	7	25	24	0.96
QCT	A3	5905.con	con	2	1	25	25	1
QCT	A3	5905.con	con	2	2	25	22	0.88
QCT	A3	5905.con	con	2	3	25	22	0.88
QCT	A3	5905.con	nic	2	1	27	12	0.444444444
QCT	A3	5905.con	nic	2	2	26	15	0.576923077
QCT	A3	5905.con	nic	2	3	25	14	0.56
QCT	A3	5905.con	nic	2	4	25	12	0.48
QCT	A3	5905.con	nic	2	5	26	16	0.615384615
QCT	A3	5905.con	nic	2	6	25	10	0.4
QCT	A3	5905.con	nic	2	7	25	13	0.52
QCT	A4	5905.con	con	1	1	21	20	0.952380952
QCT	A4	5905.con	nic	1	1	21	15	0.714285714
QCT	A4	5905.con	nic	1	2	17	14	0.823529412
QCT	A3	5905.con	con	1	1	19	18	0.947368421
QCT	A3	5905.con	nic	1	1	9	4	0.444444444
QCT	A4	5905.con	con	2	1	25	21	0.84
QCT	A4	5905.con	con	2	2	25	24	0.96
QCT	A4	5905.con	con	2	3	25	23	0.92
QCT	A4	5905.con	nic	2	1	25	24	0.96
QCT	A4	5905.con	nic	2	2	25	17	0.68
QCT	A4	5905.con	nic	2	3	25	19	0.76
QCT	A4	5905.con	nic	2	4	25	21	0.84
QCT	A4	5905.con	nic	2	5	25	17	0.68
QCT	A4	5905.con	nic	2	6	25	20	0.8
QCT	A4	5905.con	nic	2	7	25	20	0.8
QCT	A4	5905.con	nic	2	8	25	21	0.84
QCT	A3	5905.con	con	2	1	25	23	0.92
QCT	A3	5905.con	con	2	2	25	23	0.92
QCT	A3	5905.con	con	2	3	25	22	0.88
QCT	A3	5905.con	nic	2	1	25	9	0.36
QCT	A3	5905.con	nic	2	2	25	11	0.44
QCT	A3	5905.con	nic	2	3	25	15	0.6
QCT	A3	5905.con	nic	2	4	25	12	0.48
QCT	A3	5905.con	nic	2	5	25	13	0.52
QCT	A3	5905.con	nic	2	6	25	14	0.56
QCT	A3	5905.con	nic	2	7	25	9	0.36
QCT	A3	5905.con	nic	2	8	25	12	0.48
QCT	A4	6326.con	con	1	1	21	19	0.904761905
QCT	A4	6326.con	nic	1	1	23	18	0.782608696
QCT	A4	6326.con	nic	1	2	21	15	0.714285714
QCT	A3	6326.con	con	1	1	15	13	0.866666667
QCT	A3	6326.con	nic	1	1	21	12	0.571428571
QCT	A3	6326.con	nic	1	2	21	10	0.476190476
QCT	A4	6326.con	con	2	1	26	24	0.923076923
QCT	A4	6326.con	con	2	2	25	24	0.96
QCT	A4	6326.con	nic	2	1	27	17	0.62962963
QCT	A4	6326.con	nic	2	2	34	22	0.647058824
QCT	A4	6326.con	nic	2	3	25	18	0.72
QCT	A4	6326.con	nic	2	4	25	16	0.64
QCT	A4	6326.con	nic	2	5	25	20	0.8
QCT	A4	6326.con	nic	2	6	25	18	0.72
QCT	A3	6326.con	con	2	1	25	24	0.96
QCT	A3	6326.con	con	2	2	25	24	0.96
QCT	A3	6326.con	nic	2	1	25	9	0.36
QCT	A3	6326.con	nic	2	2	25	11	0.44
QCT	A3	6326.con	nic	2	3	25	9	0.36
QCT	A3	6326.con	nic	2	4	25	11	0.44
QCT	A3	6326.con	nic	2	5	25	10	0.4
QCT	A3	6326.con	nic	2	6	25	12	0.48
QCT	A4	6326.con	con	1	1	17	14	0.823529412
QCT	A4	6326.con	con	1	2	21	18	0.857142857
QCT	A4	6326.con	nic	1	1	21	10	0.476190476
QCT	A4	6326.con	nic	1	2	21	13	0.619047619
QCT	A4	6326.con	nic	1	3	21	15	0.714285714
QCT	A3	6326.con	con	1	1	17	14	0.823529412
QCT	A3	6326.con	con	1	2	21	18	0.857142857
QCT	A3	6326.con	con	1	3	21	17	0.80952381
QCT	A3	6326.con	nic	1	1	21	6	0.285714286
QCT	A3	6326.con	nic	1	2	21	5	0.238095238
QCT	A3	6326.con	nic	1	3	21	8	0.380952381
QCT	A3	6326.con	nic	1	4	21	8	0.380952381
QCT	A3	6326.con	nic	1	5	21	6	0.285714286
QCT	A4	6326.con	con	2	1	25	25	1
QCT	A4	6326.con	con	2	2	25	23	0.92
QCT	A4	6326.con	nic	2	1	25	14	0.56
QCT	A4	6326.con	nic	2	2	26	18	0.692307692
QCT	A4	6326.con	nic	2	3	25	17	0.68
QCT	A4	6326.con	nic	2	4	25	17	0.68
QCT	A4	6326.con	nic	2	5	25	20	0.8
QCT	A4	6326.con	nic	2	6	25	16	0.64
QCT	A3	6326.con	con	2	1	25	25	1
QCT	A3	6326.con	con	2	2	25	24	0.96
QCT	A3	6326.con	nic	2	1	25	7	0.28
QCT	A3	6326.con	nic	2	2	25	10	0.4
QCT	A3	6326.con	nic	2	3	25	6	0.24
QCT	A3	6326.con	nic	2	4	25	8	0.32
QCT	A3	6326.con	nic	2	5	25	8	0.32
QCT	A3	6326.con	nic	2	6	25	9	0.36
QCT	A4	7497.Df	con	1	1	21	18	0.857142857
QCT	A4	7497.Df	nic	1	1	21	11	0.523809524
QCT	A4	7497.Df	nic	1	2	13	8	0.615384615
QCT	A4	7497.Df	con	1	1	21	16	0.761904762
QCT	A3	7497.Df	nic	1	1	22	0	0
QCT	A3	7497.Df	nic	1	2	22	0	0
QCT	A4	7497.Df	con	2	1	25	24	0.96
QCT	A4	7497.Df	con	2	2	25	24	0.96
QCT	A4	7497.Df	nic	2	1	25	17	0.68
QCT	A4	7497.Df	nic	2	2	25	19	0.76
QCT	A4	7497.Df	nic	2	3	25	18	0.72
QCT	A4	7497.Df	nic	2	4	25	16	0.64
QCT	A4	7497.Df	nic	2	5	25	14	0.56
QCT	A4	7497.Df	nic	2	6	25	20	0.8
QCT	A3	7497.Df	con	2	1	25	23	0.92
QCT	A3	7497.Df	con	2	2	25	20	0.8
QCT	A3	7497.Df	nic	2	1	25	0	0
QCT	A3	7497.Df	nic	2	2	25	1	0.04
QCT	A3	7497.Df	nic	2	3	25	1	0.04
QCT	A3	7497.Df	nic	2	4	25	1	0.04
QCT	A3	7497.Df	nic	2	5	25	0	0
QCT	A3	7497.Df	nic	2	6	25	0	0
QCT	A4	7957.Df	con	1	1	21	20	0.952380952
QCT	A4	7957.Df	con	1	2	21	18	0.857142857
QCT	A4	7957.Df	nic	1	1	21	18	0.857142857
QCT	A4	7957.Df	nic	1	2	21	17	0.80952381
QCT	A4	7957.Df	nic	1	3	21	19	0.904761905
QCT	A4	7957.Df	nic	1	4	21	14	0.666666667
QCT	A3	7957.Df	con	1	1	21	17	0.80952381
QCT	A3	7957.Df	con	1	2	21	19	0.904761905
QCT	A3	7957.Df	nic	1	1	21	4	0.19047619
QCT	A3	7957.Df	nic	1	2	21	3	0.142857143
QCT	A3	7957.Df	nic	1	3	21	2	0.095238095
QCT	A3	7957.Df	nic	1	4	21	4	0.19047619
QCT	A4	7957.Df	con	2	1	25	23	0.92
QCT	A4	7957.Df	con	2	2	25	24	0.96
QCT	A4	7957.Df	nic	2	1	25	16	0.64
QCT	A4	7957.Df	nic	2	2	25	19	0.76
QCT	A4	7957.Df	nic	2	3	25	16	0.64
QCT	A4	7957.Df	nic	2	4	25	20	0.8
QCT	A4	7957.Df	nic	2	5	25	19	0.76
QCT	A4	7957.Df	nic	2	6	25	21	0.84
QCT	A3	7957.Df	con	2	1	25	24	0.96
QCT	A3	7957.Df	con	2	2	25	23	0.92
QCT	A3	7957.Df	nic	2	1	25	4	0.16
QCT	A3	7957.Df	nic	2	2	25	4	0.16
QCT	A3	7957.Df	nic	2	3	25	3	0.12
QCT	A3	7957.Df	nic	2	4	25	2	0.08
QCT	A3	7957.Df	nic	2	5	25	3	0.12
QCT	A3	7957.Df	nic	2	6	25	3	0.12
QCT	A4	7958.Df	con	1	1	21	13	0.619047619
QCT	A4	7958.Df	con	1	2	21	14	0.666666667
QCT	A4	7958.Df	nic	1	1	21	19	0.904761905
QCT	A4	7958.Df	nic	1	2	21	12	0.571428571
QCT	A4	7958.Df	nic	1	3	21	20	0.952380952
QCT	A3	7958.Df	con	1	1	21	18	0.857142857
QCT	A3	7958.Df	con	1	2	21	19	0.904761905
QCT	A3	7958.Df	nic	1	1	21	5	0.238095238
QCT	A3	7958.Df	nic	1	2	21	4	0.19047619
QCT	A3	7958.Df	nic	1	3	21	5	0.238095238
QCT	A3	7958.Df	nic	1	4	21	4	0.19047619
QCT	A4	7958.Df	con	2	1	25	21	0.84
QCT	A4	7958.Df	con	2	2	25	24	0.96
QCT	A4	7958.Df	nic	2	1	25	15	0.6
QCT	A4	7958.Df	nic	2	2	25	20	0.8
QCT	A4	7958.Df	nic	2	3	25	20	0.8
QCT	A4	7958.Df	nic	2	4	25	21	0.84
QCT	A4	7958.Df	nic	2	5	25	18	0.72
QCT	A4	7958.Df	nic	2	6	25	16	0.64
QCT	A3	7958.Df	con	2	1	25	22	0.88
QCT	A3	7958.Df	con	2	2	25	24	0.96
QCT	A3	7958.Df	nic	2	1	25	4	0.16
QCT	A3	7958.Df	nic	2	2	25	3	0.12
QCT	A3	7958.Df	nic	2	3	25	0	0
QCT	A3	7958.Df	nic	2	4	25	2	0.08
QCT	A3	7958.Df	nic	2	5	25	2	0.08
QCT	A3	7958.Df	nic	2	6	26	4	0.153846154
QCT	A4	9083.Df	con	2	1	25	24	0.96
QCT	A4	9083.Df	con	2	2	25	23	0.92
QCT	A4	9083.Df	con	2	3	25	21	0.84
QCT	A4	9083.Df	nic	2	1	25	19	0.76
QCT	A4	9083.Df	nic	2	2	25	24	0.96
QCT	A4	9083.Df	nic	2	3	25	25	1
QCT	A4	9083.Df	nic	2	4	25	19	0.76
QCT	A4	9083.Df	nic	2	5	25	23	0.92
QCT	A4	9083.Df	nic	2	6	25	20	0.8
QCT	A4	9083.Df	nic	2	7	25	24	0.96
QCT	A4	9083.Df	nic	2	8	25	21	0.84
QCT	A3	9083.Df	con	2	1	25	22	0.88
QCT	A3	9083.Df	con	2	2	25	24	0.96
QCT	A3	9083.Df	con	2	3	25	21	0.84
QCT	A3	9083.Df	nic	2	1	25	1	0.04
QCT	A3	9083.Df	nic	2	2	25	3	0.12
QCT	A3	9083.Df	nic	2	3	25	1	0.04
QCT	A3	9083.Df	nic	2	4	25	2	0.08
QCT	A3	9083.Df	nic	2	5	25	3	0.12
QCT	A3	9083.Df	nic	2	6	25	2	0.08
QCT	A3	9083.Df	nic	2	7	25	3	0.12
QCT	A3	9083.Df	nic	2	8	25	0	0
QCT	A4	23530.ins	con	1	1	25	20	0.8
QCT	A4	23530.ins	con	1	2	25	24	0.96
QCT	A4	23530.ins	con	1	3	25	21	0.84
QCT	A4	23530.ins	nic	1	1	25	19	0.76
QCT	A4	23530.ins	nic	1	2	25	20	0.8
QCT	A4	23530.ins	nic	1	3	25	18	0.72
QCT	A4	23530.ins	nic	1	4	25	20	0.8
QCT	A4	23530.ins	nic	1	5	25	18	0.72
QCT	A4	23530.ins	nic	1	6	25	21	0.84
QCT	A4	23530.ins	nic	1	7	25	17	0.68
QCT	A3	23530.ins	con	1	1	25	20	0.8
QCT	A3	23530.ins	con	1	2	25	25	1
QCT	A3	23530.ins	con	1	3	25	23	0.92
QCT	A3	23530.ins	nic	1	1	25	7	0.28
QCT	A3	23530.ins	nic	1	2	25	3	0.12
QCT	A3	23530.ins	nic	1	3	25	3	0.12
QCT	A3	23530.ins	nic	1	4	25	4	0.16
QCT	A3	23530.ins	nic	1	5	25	5	0.2
QCT	A3	23530.ins	nic	1	6	25	3	0.12
QCT	A3	23530.ins	nic	1	7	25	3	0.12
QCT	A4	23530.ins	con	2	1	30	30	1
QCT	A4	23530.ins	con	2	2	25	25	1
QCT	A4	23530.ins	con	2	3	25	25	1
QCT	A4	23530.ins	nic	2	1	25	19	0.76
QCT	A4	23530.ins	nic	2	2	25	24	0.96
QCT	A4	23530.ins	nic	2	3	25	21	0.84
QCT	A4	23530.ins	nic	2	4	25	24	0.96
QCT	A4	23530.ins	nic	2	5	25	24	0.96
QCT	A4	23530.ins	nic	2	6	25	22	0.88
QCT	A4	23530.ins	nic	2	7	25	22	0.88
QCT	A3	23530.ins	con	2	1	25	21	0.84
QCT	A3	23530.ins	con	2	2	25	23	0.92
QCT	A3	23530.ins	con	2	3	25	25	1
QCT	A3	23530.ins	nic	2	1	25	4	0.16
QCT	A3	23530.ins	nic	2	2	25	5	0.2
QCT	A3	23530.ins	nic	2	3	25	9	0.36
QCT	A3	23530.ins	nic	2	4	25	8	0.32
QCT	A3	23530.ins	nic	2	5	25	6	0.24
QCT	A3	23530.ins	nic	2	6	25	6	0.24
QCT	A3	23530.ins	nic	2	7	25	4	0.16
QCT	A4	23587.ins	con	1	1	25	23	0.92
QCT	A4	23587.ins	con	1	2	25	24	0.96
QCT	A4	23587.ins	con	1	3	25	21	0.84
QCT	A4	23587.ins	nic	1	1	25	21	0.84
QCT	A4	23587.ins	nic	1	2	27	24	0.888888889
QCT	A4	23587.ins	nic	1	3	25	20	0.8
QCT	A4	23587.ins	nic	1	4	25	18	0.72
QCT	A4	23587.ins	nic	1	5	25	20	0.8
QCT	A4	23587.ins	nic	1	6	25	18	0.72
QCT	A4	23587.ins	nic	1	7	25	20	0.8
QCT	A3	23587.ins	con	1	1	25	22	0.88
QCT	A3	23587.ins	con	1	2	25	24	0.96
QCT	A3	23587.ins	con	1	3	25	23	0.92
QCT	A3	23587.ins	nic	1	1	25	0	0
QCT	A3	23587.ins	nic	1	2	25	1	0.04
QCT	A3	23587.ins	nic	1	3	25	0	0
QCT	A3	23587.ins	nic	1	4	25	1	0.04
QCT	A3	23587.ins	nic	1	5	25	0	0
QCT	A3	23587.ins	nic	1	6	25	0	0
QCT	A3	23587.ins	nic	1	7	25	1	0.04
QCT	A4	23587.ins	con	2	1	30	30	1
QCT	A4	23587.ins	con	2	2	25	25	1
QCT	A4	23587.ins	con	2	3	25	25	1
QCT	A4	23587.ins	nic	2	1	28	26	0.928571429
QCT	A4	23587.ins	nic	2	2	25	23	0.92
QCT	A4	23587.ins	nic	2	3	25	18	0.72
QCT	A4	23587.ins	nic	2	4	25	19	0.76
QCT	A4	23587.ins	nic	2	5	25	23	0.92
QCT	A4	23587.ins	nic	2	6	25	23	0.92
QCT	A4	23587.ins	nic	2	7	25	23	0.92
QCT	A3	23587.ins	con	2	1	25	25	1
QCT	A3	23587.ins	con	2	2	25	23	0.92
QCT	A3	23587.ins	con	2	3	25	23	0.92
QCT	A3	23587.ins	nic	2	1	25	1	0.04
QCT	A3	23587.ins	nic	2	2	25	0	0
QCT	A3	23587.ins	nic	2	3	25	1	0.04
QCT	A3	23587.ins	nic	2	4	25	1	0.04
QCT	A3	23587.ins	nic	2	5	25	0	0
QCT	A3	23587.ins	nic	2	6	25	1	0.04
QCT	A3	23587.ins	nic	2	7	25	2	0.08
QCT	A4	24834.ins	con	1	1	21	17	0.80952381
QCT	A4	24834.ins	con	1	2	21	18	0.857142857
QCT	A4	24834.ins	nic	1	1	21	9	0.428571429
QCT	A4	24834.ins	nic	1	1	21	14	0.666666667
QCT	A3	24834.ins	con	1	1	21	19	0.904761905
QCT	A3	24834.ins	nic	1	1	21	13	0.619047619
QCT	A4	24834.ins	con	2	1	25	20	0.8
QCT	A4	24834.ins	con	2	2	25	24	0.96
QCT	A4	24834.ins	con	2	3	25	24	0.96
QCT	A4	24834.ins	nic	2	1	25	21	0.84
QCT	A4	24834.ins	nic	2	2	25	16	0.64
QCT	A4	24834.ins	nic	2	3	25	13	0.52
QCT	A4	24834.ins	nic	2	4	25	16	0.64
QCT	A4	24834.ins	nic	2	5	25	18	0.72
QCT	A4	24834.ins	nic	2	6	25	21	0.84
QCT	A4	24834.ins	nic	2	7	25	21	0.84
QCT	A4	24834.ins	nic	2	8	25	20	0.8
QCT	A3	24834.ins	con	2	1	25	25	1
QCT	A3	24834.ins	con	2	2	25	20	0.8
QCT	A3	24834.ins	con	2	3	25	23	0.92
QCT	A3	24834.ins	nic	2	1	25	13	0.52
QCT	A3	24834.ins	nic	2	2	25	12	0.48
QCT	A3	24834.ins	nic	2	3	25	11	0.44
QCT	A3	24834.ins	nic	2	4	25	11	0.44
QCT	A3	24834.ins	nic	2	5	25	16	0.64
QCT	A3	24834.ins	nic	2	6	25	13	0.52
QCT	A3	24834.ins	nic	2	7	25	13	0.52
QCT	A3	24834.ins	nic	2	8	25	10	0.4
QCT	A4	26545.Df	con	1	1	21	16	0.761904762
QCT	A4	26545.Df	nic	1	1	19	14	0.736842105
QCT	A4	26545.Df	nic	1	2	21	15	0.714285714
QCT	A3	26545.Df	con	1	1	18	14	0.777777778
QCT	A3	26545.Df	nic	1	1	17	0	0
QCT	A3	26545.Df	nic	1	2	21	0	0
QCT	A4	26545.Df	con	2	1	26	26	1
QCT	A4	26545.Df	con	2	2	25	23	0.92
QCT	A4	26545.Df	con	2	3	26	14	0.538461538
QCT	A4	26545.Df	nic	2	1	25	18	0.72
QCT	A4	26545.Df	nic	2	2	25	18	0.72
QCT	A4	26545.Df	nic	2	3	26	20	0.769230769
QCT	A4	26545.Df	nic	2	4	25	16	0.64
QCT	A4	26545.Df	nic	2	5	31	19	0.612903226
QCT	A4	26545.Df	nic	2	6	25	18	0.72
QCT	A3	26545.Df	con	2	1	25	24	0.96
QCT	A3	26545.Df	con	2	2	25	24	0.96
QCT	A3	26545.Df	nic	2	1	25	0	0
QCT	A3	26545.Df	nic	2	2	25	0	0
QCT	A3	26545.Df	nic	2	3	25	0	0
QCT	A3	26545.Df	nic	2	4	25	1	0.04
QCT	A3	26545.Df	nic	2	5	25	1	0.04
QCT	A3	26545.Df	nic	2	6	25	0	0
QCT	A4	27861.ins	con	1	1	21	17	0.80952381
QCT	A4	27861.ins	con	1	2	13	12	0.923076923
QCT	A4	27861.ins	nic	1	1	21	14	0.666666667
QCT	A4	27861.ins	nic	1	1	21	15	0.714285714
QCT	A3	27861.ins	con	1	1	21	18	0.857142857
QCT	A3	27861.ins	nic	1	1	19	8	0.421052632
QCT	A3	27861.ins	nic	1	2	21	13	0.619047619
QCT	A4	27861.ins	con	2	1	25	23	0.92
QCT	A4	27861.ins	con	2	2	25	20	0.8
QCT	A4	27861.ins	con	2	3	25	24	0.96
QCT	A4	27861.ins	nic	2	1	25	22	0.88
QCT	A4	27861.ins	nic	2	2	25	22	0.88
QCT	A4	27861.ins	nic	2	3	25	21	0.84
QCT	A4	27861.ins	nic	2	4	25	23	0.92
QCT	A4	27861.ins	nic	2	5	25	15	0.6
QCT	A4	27861.ins	nic	2	6	25	17	0.68
QCT	A4	27861.ins	nic	2	7	25	20	0.8
QCT	A4	27861.ins	nic	2	8	25	21	0.84
QCT	A3	27861.ins	con	2	1	25	23	0.92
QCT	A3	27861.ins	con	2	2	25	25	1
QCT	A3	27861.ins	con	2	3	25	22	0.88
QCT	A3	27861.ins	nic	2	1	25	10	0.4
QCT	A3	27861.ins	nic	2	2	25	14	0.56
QCT	A3	27861.ins	nic	2	3	25	14	0.56
QCT	A3	27861.ins	nic	2	4	25	14	0.56
QCT	A3	27861.ins	nic	2	5	25	10	0.4
QCT	A3	27861.ins	nic	2	6	25	13	0.52
QCT	A3	27861.ins	nic	2	7	25	15	0.6
QCT	A3	27861.ins	nic	2	8	25	14	0.56
RNAi_ubiq	60000.con	3954.Gal4	con	1	1	30	28	0.933333333
RNAi_ubiq	60000.con	3954.Gal4	con	1	2	30	29	0.966666667
RNAi_ubiq	60000.con	3954.Gal4	nic	1	1	30	29	0.966666667
RNAi_ubiq	60000.con	3954.Gal4	nic	1	2	30	28	0.933333333
RNAi_ubiq	60000.con	3954.Gal4	nic	1	3	30	29	0.966666667
RNAi_ubiq	60000.con	3954.Gal4	nic	1	4	30	28	0.933333333
RNAi_ubiq	60000.con	3954.Gal4	con	2	1	30	29	0.966666667
RNAi_ubiq	60000.con	3954.Gal4	nic	2	1	30	29	0.966666667
RNAi_ubiq	60000.con	3954.Gal4	nic	2	2	30	28	0.933333333
RNAi_ubiq	60000.con	3954.Gal4	con	4	1	30	29	0.966666667
RNAi_ubiq	60000.con	3954.Gal4	nic	4	1	30	29	0.966666667
RNAi_ubiq	60000.con	3954.Gal4	nic	4	2	30	28	0.933333333
RNAi_ubiq	6016.UAS	3954.Gal4	con	1	1	30	30	1
RNAi_ubiq	6016.UAS	3954.Gal4	con	1	2	30	28	0.933333333
RNAi_ubiq	6016.UAS	3954.Gal4	nic	1	1	30	25	0.833333333
RNAi_ubiq	6016.UAS	3954.Gal4	nic	1	2	30	26	0.866666667
RNAi_ubiq	6016.UAS	3954.Gal4	nic	1	3	30	27	0.9
RNAi_ubiq	6016.UAS	3954.Gal4	nic	1	4	30	26	0.866666667
RNAi_ubiq	6016.UAS	3954.Gal4	con	2	1	30	27	0.9
RNAi_ubiq	6016.UAS	3954.Gal4	nic	2	1	30	23	0.766666667
RNAi_ubiq	6016.UAS	3954.Gal4	nic	2	2	30	25	0.833333333
RNAi_ubiq	6016.UAS	3954.Gal4	con	4	1	30	28	0.933333333
RNAi_ubiq	6016.UAS	3954.Gal4	nic	4	1	30	26	0.866666667
RNAi_ubiq	6016.UAS	3954.Gal4	nic	4	2	30	25	0.833333333
RNAi_ubiq	7870.UAS	3954.Gal4	con	1	1	30	29	0.966666667
RNAi_ubiq	7870.UAS	3954.Gal4	con	1	2	30	28	0.933333333
RNAi_ubiq	7870.UAS	3954.Gal4	nic	1	1	30	25	0.833333333
RNAi_ubiq	7870.UAS	3954.Gal4	nic	1	2	30	27	0.9
RNAi_ubiq	7870.UAS	3954.Gal4	nic	1	3	30	22	0.733333333
RNAi_ubiq	7870.UAS	3954.Gal4	nic	1	4	30	25	0.833333333
RNAi_ubiq	7870.UAS	3954.Gal4	con	2	1	30	30	1
RNAi_ubiq	7870.UAS	3954.Gal4	nic	2	1	30	20	0.666666667
RNAi_ubiq	7870.UAS	3954.Gal4	nic	2	2	30	25	0.833333333
RNAi_ubiq	7870.UAS	3954.Gal4	con	4	1	30	29	0.966666667
RNAi_ubiq	7870.UAS	3954.Gal4	nic	4	1	30	27	0.9
RNAi_ubiq	7870.UAS	3954.Gal4	nic	4	2	30	25	0.833333333
RNAi_ubiq	7868.UAS	3954.Gal4	con	1	1	30	27	0.9
RNAi_ubiq	7868.UAS	3954.Gal4	con	1	2	30	30	1
RNAi_ubiq	7868.UAS	3954.Gal4	nic	1	1	30	26	0.866666667
RNAi_ubiq	7868.UAS	3954.Gal4	nic	1	2	30	27	0.9
RNAi_ubiq	7868.UAS	3954.Gal4	nic	1	3	30	27	0.9
RNAi_ubiq	7868.UAS	3954.Gal4	nic	1	4	30	26	0.866666667
RNAi_ubiq	7868.UAS	3954.Gal4	con	2	1	30	29	0.966666667
RNAi_ubiq	7868.UAS	3954.Gal4	nic	2	1	30	25	0.833333333
RNAi_ubiq	7868.UAS	3954.Gal4	nic	2	2	30	27	0.9
RNAi_ubiq	7868.UAS	3954.Gal4	con	4	1	30	29	0.966666667
RNAi_ubiq	7868.UAS	3954.Gal4	nic	4	1	30	24	0.8
RNAi_ubiq	7868.UAS	3954.Gal4	nic	4	2	30	27	0.9
RNAi_ubiq	36304.con	3954.Gal4	con	2	1	30	29	0.966666667
RNAi_ubiq	36304.con	3954.Gal4	nic	2	1	30	30	1
RNAi_ubiq	36304.con	3954.Gal4	nic	2	2	30	28	0.933333333
RNAi_ubiq	36304.con	3954.Gal4	con	3	1	30	28	0.933333333
RNAi_ubiq	36304.con	3954.Gal4	con	3	2	30	28	0.933333333
RNAi_ubiq	36304.con	3954.Gal4	nic	3	1	30	29	0.966666667
RNAi_ubiq	36304.con	3954.Gal4	nic	3	2	30	28	0.933333333
RNAi_ubiq	36304.con	3954.Gal4	nic	3	3	30	29	0.966666667
RNAi_ubiq	36304.con	3954.Gal4	nic	3	4	30	28	0.933333333
RNAi_ubiq	36304.con	3954.Gal4	con	5	1	30	29	0.966666667
RNAi_ubiq	36304.con	3954.Gal4	nic	5	1	30	28	0.933333333
RNAi_ubiq	36304.con	3954.Gal4	nic	5	2	30	29	0.966666667
RNAi_ubiq	53892.UAS	3954.Gal4	con	2	1	30	28	0.933333333
RNAi_ubiq	53892.UAS	3954.Gal4	nic	2	1	30	22	0.733333333
RNAi_ubiq	53892.UAS	3954.Gal4	nic	2	2	30	20	0.666666667
RNAi_ubiq	53892.UAS	3954.Gal4	con	3	1	30	28	0.933333333
RNAi_ubiq	53892.UAS	3954.Gal4	con	3	2	30	29	0.966666667
RNAi_ubiq	53892.UAS	3954.Gal4	nic	3	1	30	24	0.8
RNAi_ubiq	53892.UAS	3954.Gal4	nic	3	2	30	22	0.733333333
RNAi_ubiq	53892.UAS	3954.Gal4	nic	3	3	30	25	0.833333333
RNAi_ubiq	53892.UAS	3954.Gal4	nic	3	4	30	23	0.766666667
RNAi_ubiq	53892.UAS	3954.Gal4	con	5	1	30	30	1
RNAi_ubiq	53892.UAS	3954.Gal4	nic	5	1	30	26	0.866666667
RNAi_ubiq	53892.UAS	3954.Gal4	nic	5	2	30	24	0.8
RNAi_ubiq	110259.UAS	3954.Gal4	con	2	1	30	29	0.966666667
RNAi_ubiq	110259.UAS	3954.Gal4	nic	2	1	30	25	0.833333333
RNAi_ubiq	110259.UAS	3954.Gal4	con	5	1	30	29	0.966666667
RNAi_ubiq	110259.UAS	3954.Gal4	con	5	2	30	28	0.933333333
RNAi_ubiq	110259.UAS	3954.Gal4	nic	5	1	30	24	0.8
RNAi_ubiq	110259.UAS	3954.Gal4	nic	5	2	30	23	0.766666667
RNAi_ubiq	110259.UAS	3954.Gal4	nic	5	3	30	25	0.833333333
RNAi_ubiq	110259.UAS	3954.Gal4	nic	5	4	30	24	0.8
RNAi_ubiq	110259.UAS	3954.Gal4	con	6	1	30	29	0.966666667
RNAi_ubiq	110259.UAS	3954.Gal4	con	6	2	30	29	0.966666667
RNAi_ubiq	110259.UAS	3954.Gal4	nic	6	1	30	25	0.833333333
RNAi_ubiq	110259.UAS	3954.Gal4	nic	6	2	30	25	0.833333333
RNAi_ubiq	110259.UAS	3954.Gal4	nic	6	3	30	24	0.8
RNAi_ubiq	102626.UAS	3954.Gal4	con	2	1	30	28	0.933333333
RNAi_ubiq	102626.UAS	3954.Gal4	nic	2	1	30	24	0.8
RNAi_ubiq	102626.UAS	3954.Gal4	nic	2	2	30	25	0.833333333
RNAi_ubiq	102626.UAS	3954.Gal4	con	5	1	30	28	0.933333333
RNAi_ubiq	102626.UAS	3954.Gal4	con	5	2	30	29	0.966666667
RNAi_ubiq	102626.UAS	3954.Gal4	nic	5	1	30	27	0.9
RNAi_ubiq	102626.UAS	3954.Gal4	nic	5	2	30	27	0.9
RNAi_ubiq	102626.UAS	3954.Gal4	nic	5	3	30	27	0.9
RNAi_ubiq	102626.UAS	3954.Gal4	con	6	1	30	28	0.933333333
RNAi_ubiq	102626.UAS	3954.Gal4	con	6	2	30	27	0.9
RNAi_ubiq	102626.UAS	3954.Gal4	nic	6	1	30	26	0.866666667
RNAi_ubiq	102626.UAS	3954.Gal4	nic	6	2	30	26	0.866666667
RNAi_ubiq	102626.UAS	3954.Gal4	nic	6	3	30	27	0.9
RNAi_ubiq	100353.UAS	3954.Gal4	con	2	1	30	28	0.933333333
RNAi_ubiq	100353.UAS	3954.Gal4	nic	2	1	30	21	0.7
RNAi_ubiq	100353.UAS	3954.Gal4	nic	2	2	30	24	0.8
RNAi_ubiq	100353.UAS	3954.Gal4	con	5	1	30	29	0.966666667
RNAi_ubiq	100353.UAS	3954.Gal4	con	5	2	30	29	0.966666667
RNAi_ubiq	100353.UAS	3954.Gal4	nic	5	1	30	27	0.9
RNAi_ubiq	100353.UAS	3954.Gal4	nic	5	2	30	26	0.866666667
RNAi_ubiq	100353.UAS	3954.Gal4	nic	5	3	30	26	0.866666667
RNAi_ubiq	100353.UAS	3954.Gal4	con	6	1	30	28	0.933333333
RNAi_ubiq	100353.UAS	3954.Gal4	con	6	2	30	29	0.966666667
RNAi_ubiq	100353.UAS	3954.Gal4	nic	6	1	30	23	0.766666667
RNAi_ubiq	100353.UAS	3954.Gal4	nic	6	2	30	25	0.833333333
RNAi_ubiq	100353.UAS	3954.Gal4	nic	6	3	30	22	0.733333333
RNAi_ubiq	60100.con	3954.Gal4	con	2	1	30	29	0.966666667
RNAi_ubiq	60100.con	3954.Gal4	nic	2	1	30	26	0.866666667
RNAi_ubiq	60100.con	3954.Gal4	nic	2	2	30	27	0.9
RNAi_ubiq	60100.con	3954.Gal4	con	5	1	30	28	0.933333333
RNAi_ubiq	60100.con	3954.Gal4	con	5	2	30	29	0.966666667
RNAi_ubiq	60100.con	3954.Gal4	nic	5	1	30	29	0.966666667
RNAi_ubiq	60100.con	3954.Gal4	nic	5	2	30	27	0.9
RNAi_ubiq	60100.con	3954.Gal4	nic	5	3	30	29	0.966666667
RNAi_ubiq	60100.con	3954.Gal4	con	6	1	30	27	0.9
RNAi_ubiq	60100.con	3954.Gal4	con	6	2	30	29	0.966666667
RNAi_ubiq	60100.con	3954.Gal4	nic	6	1	30	26	0.866666667
RNAi_ubiq	60100.con	3954.Gal4	nic	6	2	30	28	0.933333333
RNAi_ubiq	60100.con	3954.Gal4	nic	6	3	30	28	0.933333333
RNAi_tissue	6016.UAS	1967.Gal4	nic	9	1	30	29	0.966666667
RNAi_tissue	6016.UAS	1967.Gal4	nic	9	1	30	29	0.966666667
RNAi_tissue	6016.UAS	1967.Gal4	nic	9	2	30	20	0.666666667
RNAi_tissue	6016.UAS	1967.Gal4	con	10	1	30	27	0.9
RNAi_tissue	6016.UAS	1967.Gal4	nic	10	1	30	29	0.966666667
RNAi_tissue	6016.UAS	1967.Gal4	nic	10	2	30	27	0.9
RNAi_tissue	6016.UAS	1967.Gal4	con	11	1	30	28	0.933333333
RNAi_tissue	6016.UAS	1967.Gal4	nic	11	1	30	26	0.866666667
RNAi_tissue	6016.UAS	1967.Gal4	nic	11	2	30	25	0.833333333
RNAi_tissue	6016.UAS	1967.Gal4	con	12	1	30	26	0.866666667
RNAi_tissue	6016.UAS	1967.Gal4	nic	12	1	30	26	0.866666667
RNAi_tissue	6016.UAS	1967.Gal4	nic	12	2	30	27	0.9
RNAi_tissue	6016.UAS	1967.Gal4	nic	12	3	30	29	0.966666667
RNAi_tissue	7868.UAS	1967.Gal4	con	9	1	30	27	0.9
RNAi_tissue	7868.UAS	1967.Gal4	nic	9	1	30	24	0.8
RNAi_tissue	7868.UAS	1967.Gal4	nic	9	2	30	26	0.866666667
RNAi_tissue	7868.UAS	1967.Gal4	con	10	1	30	27	0.9
RNAi_tissue	7868.UAS	1967.Gal4	nic	10	1	30	30	1
RNAi_tissue	7868.UAS	1967.Gal4	nic	10	2	30	25	0.833333333
RNAi_tissue	7868.UAS	1967.Gal4	nic	10	3	30	28	0.933333333
RNAi_tissue	7868.UAS	1967.Gal4	con	11	1	30	29	0.966666667
RNAi_tissue	7868.UAS	1967.Gal4	nic	11	1	30	26	0.866666667
RNAi_tissue	7868.UAS	1967.Gal4	nic	11	2	30	26	0.866666667
RNAi_tissue	7868.UAS	1967.Gal4	con	12	1	30	27	0.9
RNAi_tissue	7868.UAS	1967.Gal4	nic	12	1	30	24	0.8
RNAi_tissue	7868.UAS	1967.Gal4	nic	12	2	30	29	0.966666667
RNAi_tissue	7868.UAS	1967.Gal4	nic	12	3	30	29	0.966666667
RNAi_tissue	7870.UAS	1967.Gal4	con	9	1	30	29	0.966666667
RNAi_tissue	7870.UAS	1967.Gal4	nic	9	1	30	28	0.933333333
RNAi_tissue	7870.UAS	1967.Gal4	nic	9	2	30	27	0.9
RNAi_tissue	7870.UAS	1967.Gal4	con	10	1	30	27	0.9
RNAi_tissue	7870.UAS	1967.Gal4	nic	10	1	30	26	0.866666667
RNAi_tissue	7870.UAS	1967.Gal4	nic	10	2	30	27	0.9
RNAi_tissue	7870.UAS	1967.Gal4	nic	10	3	30	27	0.9
RNAi_tissue	7870.UAS	1967.Gal4	con	11	1	30	25	0.833333333
RNAi_tissue	7870.UAS	1967.Gal4	nic	11	1	30	26	0.866666667
RNAi_tissue	7870.UAS	1967.Gal4	nic	11	2	30	27	0.9
RNAi_tissue	7870.UAS	1967.Gal4	con	12	1	31	28	0.903225806
RNAi_tissue	7870.UAS	1967.Gal4	nic	12	1	32	29	0.90625
RNAi_tissue	7870.UAS	1967.Gal4	nic	12	2	33	28	0.848484848
RNAi_tissue	7870.UAS	1967.Gal4	nic	12	3	34	26	0.764705882
RNAi_tissue	36304.con	1967.Gal4	con	9	1	30	28	0.933333333
RNAi_tissue	36304.con	1967.Gal4	nic	9	1	30	23	0.766666667
RNAi_tissue	36304.con	1967.Gal4	nic	9	2	30	21	0.7
RNAi_tissue	36304.con	1967.Gal4	con	11	1	30	27	0.9
RNAi_tissue	36304.con	1967.Gal4	nic	11	1	30	18	0.6
RNAi_tissue	36304.con	1967.Gal4	nic	11	2	30	19	0.633333333
RNAi_tissue	36304.con	1967.Gal4	con	23	1	30	27	0.9
RNAi_tissue	36304.con	1967.Gal4	nic	23	1	30	23	0.766666667
RNAi_tissue	36304.con	1967.Gal4	nic	23	2	30	20	0.666666667
RNAi_tissue	36304.con	1967.Gal4	nic	23	3	30	23	0.766666667
RNAi_tissue	53892.UAS	1967.Gal4	con	9	1	30	29	0.966666667
RNAi_tissue	53892.UAS	1967.Gal4	nic	9	1	30	24	0.8
RNAi_tissue	53892.UAS	1967.Gal4	con	11	1	30	28	0.933333333
RNAi_tissue	53892.UAS	1967.Gal4	nic	11	1	30	21	0.7
RNAi_tissue	53892.UAS	1967.Gal4	nic	11	2	30	19	0.633333333
RNAi_tissue	53892.UAS	1967.Gal4	con	23	1	30	27	0.9
RNAi_tissue	53892.UAS	1967.Gal4	nic	23	1	30	24	0.8
RNAi_tissue	53892.UAS	1967.Gal4	nic	23	2	30	25	0.833333333
RNAi_tissue	53892.UAS	1967.Gal4	nic	23	3	30	25	0.833333333
RNAi_tissue	53892.UAS	1967.Gal4	nic	23	4	30	25	0.833333333
RNAi_tissue	60000.con	1967.Gal4	nic	9	1	30	21	0.7
RNAi_tissue	60000.con	1967.Gal4	con	10	1	30	28	0.933333333
RNAi_tissue	60000.con	1967.Gal4	nic	10	1	30	28	0.933333333
RNAi_tissue	60000.con	1967.Gal4	nic	10	2	30	29	0.966666667
RNAi_tissue	60000.con	1967.Gal4	con	11	1	30	28	0.933333333
RNAi_tissue	60000.con	1967.Gal4	nic	11	1	30	25	0.833333333
RNAi_tissue	60000.con	1967.Gal4	nic	11	2	30	21	0.7
RNAi_tissue	60000.con	1967.Gal4	con	12	1	30	29	0.966666667
RNAi_tissue	60000.con	1967.Gal4	nic	12	1	30	23	0.766666667
RNAi_tissue	60000.con	1967.Gal4	nic	12	2	30	26	0.866666667
RNAi_tissue	60000.con	1967.Gal4	nic	12	3	30	27	0.9
RNAi_tissue	60000.con	1967.Gal4	nic	12	4	30	25	0.833333333
RNAi_tissue	60100.con	1967.Gal4	con	22	1	30	27	0.9
RNAi_tissue	60100.con	1967.Gal4	nic	22	1	30	21	0.7
RNAi_tissue	60100.con	1967.Gal4	nic	22	2	30	26	0.866666667
RNAi_tissue	60100.con	1967.Gal4	nic	22	3	30	24	0.8
RNAi_tissue	60100.con	1967.Gal4	nic	22	4	30	23	0.766666667
RNAi_tissue	60100.con	1967.Gal4	nic	22	5	30	24	0.8
RNAi_tissue	60100.con	1967.Gal4	con	23	1	30	25	0.833333333
RNAi_tissue	60100.con	1967.Gal4	nic	23	1	30	18	0.6
RNAi_tissue	60100.con	1967.Gal4	nic	23	2	30	20	0.666666667
RNAi_tissue	60100.con	1967.Gal4	nic	23	3	30	18	0.6
RNAi_tissue	100353.UAS	1967.Gal4	con	22	1	30	27	0.9
RNAi_tissue	100353.UAS	1967.Gal4	nic	22	1	30	24	0.8
RNAi_tissue	100353.UAS	1967.Gal4	nic	22	2	30	21	0.7
RNAi_tissue	100353.UAS	1967.Gal4	nic	22	3	30	19	0.633333333
RNAi_tissue	100353.UAS	1967.Gal4	nic	22	4	30	22	0.733333333
RNAi_tissue	100353.UAS	1967.Gal4	nic	22	5	30	26	0.866666667
RNAi_tissue	100353.UAS	1967.Gal4	con	23	1	30	26	0.866666667
RNAi_tissue	100353.UAS	1967.Gal4	nic	23	1	30	24	0.8
RNAi_tissue	100353.UAS	1967.Gal4	nic	23	2	30	20	0.666666667
RNAi_tissue	100353.UAS	1967.Gal4	nic	23	3	30	25	0.833333333
RNAi_tissue	102626.UAS	1967.Gal4	con	22	1	30	28	0.933333333
RNAi_tissue	102626.UAS	1967.Gal4	nic	22	1	30	23	0.766666667
RNAi_tissue	102626.UAS	1967.Gal4	nic	22	2	30	22	0.733333333
RNAi_tissue	102626.UAS	1967.Gal4	nic	22	3	30	25	0.833333333
RNAi_tissue	102626.UAS	1967.Gal4	nic	22	4	30	27	0.9
RNAi_tissue	102626.UAS	1967.Gal4	nic	22	5	30	28	0.933333333
RNAi_tissue	102626.UAS	1967.Gal4	con	23	1	30	27	0.9
RNAi_tissue	102626.UAS	1967.Gal4	nic	23	1	30	18	0.6
RNAi_tissue	102626.UAS	1967.Gal4	nic	23	2	30	18	0.6
RNAi_tissue	102626.UAS	1967.Gal4	nic	23	3	30	22	0.733333333
RNAi_tissue	110259.UAS	1967.Gal4	con	22	1	30	27	0.9
RNAi_tissue	110259.UAS	1967.Gal4	nic	22	1	30	26	0.866666667
RNAi_tissue	110259.UAS	1967.Gal4	nic	22	2	30	20	0.666666667
RNAi_tissue	110259.UAS	1967.Gal4	nic	22	3	30	20	0.666666667
RNAi_tissue	110259.UAS	1967.Gal4	nic	22	4	30	24	0.8
RNAi_tissue	110259.UAS	1967.Gal4	nic	22	5	30	25	0.833333333
RNAi_tissue	110259.UAS	1967.Gal4	con	23	1	30	25	0.833333333
RNAi_tissue	110259.UAS	1967.Gal4	nic	23	1	30	19	0.633333333
RNAi_tissue	110259.UAS	1967.Gal4	nic	23	2	30	23	0.766666667
RNAi_tissue	110259.UAS	1967.Gal4	nic	23	3	30	23	0.766666667
RNAi_tissue	6016.UAS	30828.Gal4	con	3	1	30	30	1
RNAi_tissue	6016.UAS	30828.Gal4	nic	3	1	30	29	0.966666667
RNAi_tissue	6016.UAS	30828.Gal4	nic	3	2	30	30	1
RNAi_tissue	6016.UAS	30828.Gal4	con	10	1	30	28	0.933333333
RNAi_tissue	6016.UAS	30828.Gal4	nic	10	1	30	29	0.966666667
RNAi_tissue	6016.UAS	30828.Gal4	nic	10	2	30	28	0.933333333
RNAi_tissue	6016.UAS	30828.Gal4	nic	10	3	30	28	0.933333333
RNAi_tissue	6016.UAS	30828.Gal4	con	11	1	30	27	0.9
RNAi_tissue	6016.UAS	30828.Gal4	nic	11	1	30	26	0.866666667
RNAi_tissue	6016.UAS	30828.Gal4	nic	11	2	30	28	0.933333333
RNAi_tissue	6016.UAS	30828.Gal4	nic	11	3	30	26	0.866666667
RNAi_tissue	6016.UAS	30828.Gal4	con	12	1	30	29	0.966666667
RNAi_tissue	6016.UAS	30828.Gal4	nic	12	1	30	25	0.833333333
RNAi_tissue	6016.UAS	30828.Gal4	nic	12	2	30	22	0.733333333
RNAi_tissue	7868.UAS	30828.Gal4	con	3	1	30	26	0.866666667
RNAi_tissue	7868.UAS	30828.Gal4	nic	3	1	30	27	0.9
RNAi_tissue	7868.UAS	30828.Gal4	con	10	1	30	27	0.9
RNAi_tissue	7868.UAS	30828.Gal4	nic	10	1	30	27	0.9
RNAi_tissue	7868.UAS	30828.Gal4	nic	10	2	30	25	0.833333333
RNAi_tissue	7868.UAS	30828.Gal4	nic	10	3	30	27	0.9
RNAi_tissue	7868.UAS	30828.Gal4	con	11	1	30	28	0.933333333
RNAi_tissue	7868.UAS	30828.Gal4	nic	11	1	30	28	0.933333333
RNAi_tissue	7868.UAS	30828.Gal4	nic	11	2	30	28	0.933333333
RNAi_tissue	7868.UAS	30828.Gal4	nic	11	3	30	23	0.766666667
RNAi_tissue	7868.UAS	30828.Gal4	con	12	1	30	25	0.833333333
RNAi_tissue	7868.UAS	30828.Gal4	nic	12	1	30	28	0.933333333
RNAi_tissue	7868.UAS	30828.Gal4	nic	12	2	30	24	0.8
RNAi_tissue	7868.UAS	30828.Gal4	nic	12	3	30	26	0.866666667
RNAi_tissue	7870.UAS	30828.Gal4	con	3	1	30	30	1
RNAi_tissue	7870.UAS	30828.Gal4	nic	3	1	30	29	0.966666667
RNAi_tissue	7870.UAS	30828.Gal4	nic	3	2	30	28	0.933333333
RNAi_tissue	7870.UAS	30828.Gal4	con	10	1	30	29	0.966666667
RNAi_tissue	7870.UAS	30828.Gal4	nic	10	1	30	28	0.933333333
RNAi_tissue	7870.UAS	30828.Gal4	nic	10	2	30	29	0.966666667
RNAi_tissue	7870.UAS	30828.Gal4	nic	10	3	30	30	1
RNAi_tissue	7870.UAS	30828.Gal4	con	11	1	30	29	0.966666667
RNAi_tissue	7870.UAS	30828.Gal4	nic	11	1	30	24	0.8
RNAi_tissue	7870.UAS	30828.Gal4	nic	11	2	30	28	0.933333333
RNAi_tissue	7870.UAS	30828.Gal4	nic	11	3	30	28	0.933333333
RNAi_tissue	7870.UAS	30828.Gal4	con	12	1	30	28	0.933333333
RNAi_tissue	7870.UAS	30828.Gal4	nic	12	1	30	28	0.933333333
RNAi_tissue	7870.UAS	30828.Gal4	nic	12	2	30	25	0.833333333
RNAi_tissue	60000.con	30828.Gal4	con	3	1	30	29	0.966666667
RNAi_tissue	60000.con	30828.Gal4	nic	3	1	30	30	1
RNAi_tissue	60000.con	30828.Gal4	nic	3	2	30	28	0.933333333
RNAi_tissue	60000.con	30828.Gal4	con	10	1	30	30	1
RNAi_tissue	60000.con	30828.Gal4	nic	10	1	30	27	0.9
RNAi_tissue	60000.con	30828.Gal4	nic	10	2	30	27	0.9
RNAi_tissue	60000.con	30828.Gal4	nic	10	3	30	25	0.833333333
RNAi_tissue	60000.con	30828.Gal4	con	11	1	30	29	0.966666667
RNAi_tissue	60000.con	30828.Gal4	nic	11	1	30	28	0.933333333
RNAi_tissue	60000.con	30828.Gal4	nic	11	2	30	27	0.9
RNAi_tissue	60000.con	30828.Gal4	nic	11	3	30	24	0.8
RNAi_tissue	60000.con	30828.Gal4	con	12	1	30	30	1
RNAi_tissue	60000.con	30828.Gal4	nic	12	1	30	25	0.833333333
RNAi_tissue	60000.con	30828.Gal4	nic	12	2	30	28	0.933333333
RNAi_tissue	6016.UAS	30844.Gal4	con	14	1	30	26	0.866666667
RNAi_tissue	6016.UAS	30844.Gal4	nic	14	1	30	24	0.8
RNAi_tissue	6016.UAS	30844.Gal4	nic	14	2	30	25	0.833333333
RNAi_tissue	6016.UAS	30844.Gal4	con	15	1	30	28	0.933333333
RNAi_tissue	6016.UAS	30844.Gal4	nic	15	1	30	26	0.866666667
RNAi_tissue	6016.UAS	30844.Gal4	nic	15	2	30	22	0.733333333
RNAi_tissue	6016.UAS	30844.Gal4	nic	15	3	30	28	0.933333333
RNAi_tissue	6016.UAS	30844.Gal4	nic	15	4	30	26	0.866666667
RNAi_tissue	6016.UAS	30844.Gal4	con	17	1	30	27	0.9
RNAi_tissue	6016.UAS	30844.Gal4	nic	17	1	30	29	0.966666667
RNAi_tissue	6016.UAS	30844.Gal4	nic	17	2	30	30	1
RNAi_tissue	6016.UAS	30844.Gal4	nic	17	3	30	27	0.9
RNAi_tissue	6016.UAS	30844.Gal4	nic	17	4	30	29	0.966666667
RNAi_tissue	7868.UAS	30844.Gal4	con	14	1	30	29	0.966666667
RNAi_tissue	7868.UAS	30844.Gal4	nic	14	1	30	24	0.8
RNAi_tissue	7868.UAS	30844.Gal4	nic	14	2	30	25	0.833333333
RNAi_tissue	7868.UAS	30844.Gal4	con	15	1	30	29	0.966666667
RNAi_tissue	7868.UAS	30844.Gal4	nic	15	1	30	23	0.766666667
RNAi_tissue	7868.UAS	30844.Gal4	nic	15	2	30	26	0.866666667
RNAi_tissue	7868.UAS	30844.Gal4	nic	15	3	30	27	0.9
RNAi_tissue	7868.UAS	30844.Gal4	nic	15	4	30	28	0.933333333
RNAi_tissue	7868.UAS	30844.Gal4	con	17	1	30	27	0.9
RNAi_tissue	7868.UAS	30844.Gal4	nic	17	1	30	27	0.9
RNAi_tissue	7868.UAS	30844.Gal4	nic	17	2	30	25	0.833333333
RNAi_tissue	7868.UAS	30844.Gal4	nic	17	3	30	28	0.933333333
RNAi_tissue	7868.UAS	30844.Gal4	nic	17	4	30	26	0.866666667
RNAi_tissue	7870.UAS	30844.Gal4	con	14	1	30	26	0.866666667
RNAi_tissue	7870.UAS	30844.Gal4	nic	14	1	30	29	0.966666667
RNAi_tissue	7870.UAS	30844.Gal4	nic	14	2	30	26	0.866666667
RNAi_tissue	7870.UAS	30844.Gal4	con	15	1	30	28	0.933333333
RNAi_tissue	7870.UAS	30844.Gal4	nic	15	1	30	27	0.9
RNAi_tissue	7870.UAS	30844.Gal4	nic	15	2	30	29	0.966666667
RNAi_tissue	7870.UAS	30844.Gal4	nic	15	3	30	26	0.866666667
RNAi_tissue	7870.UAS	30844.Gal4	nic	15	4	30	29	0.966666667
RNAi_tissue	7870.UAS	30844.Gal4	con	17	1	30	28	0.933333333
RNAi_tissue	7870.UAS	30844.Gal4	nic	17	1	30	30	1
RNAi_tissue	7870.UAS	30844.Gal4	nic	17	2	30	28	0.933333333
RNAi_tissue	7870.UAS	30844.Gal4	nic	17	3	30	29	0.966666667
RNAi_tissue	7870.UAS	30844.Gal4	nic	17	4	30	28	0.933333333
RNAi_tissue	60000.con	30844.Gal4	con	14	1	30	26	0.866666667
RNAi_tissue	60000.con	30844.Gal4	nic	14	1	30	26	0.866666667
RNAi_tissue	60000.con	30844.Gal4	nic	14	2	30	25	0.833333333
RNAi_tissue	60000.con	30844.Gal4	con	15	1	30	30	1
RNAi_tissue	60000.con	30844.Gal4	nic	15	1	30	28	0.933333333
RNAi_tissue	60000.con	30844.Gal4	nic	15	2	30	27	0.9
RNAi_tissue	60000.con	30844.Gal4	nic	15	3	30	28	0.933333333
RNAi_tissue	60000.con	30844.Gal4	nic	15	4	30	30	1
RNAi_tissue	60000.con	30844.Gal4	con	17	1	30	26	0.866666667
RNAi_tissue	60000.con	30844.Gal4	nic	17	1	30	26	0.866666667
RNAi_tissue	60000.con	30844.Gal4	nic	17	2	30	30	1
RNAi_tissue	60000.con	30844.Gal4	nic	17	3	30	28	0.933333333
RNAi_tissue	60000.con	30844.Gal4	nic	17	4	30	30	1
RNAi_tissue	6016.UAS	43656.Gal4	con	10	1	30	27	0.9
RNAi_tissue	6016.UAS	43656.Gal4	nic	10	1	30	28	0.933333333
RNAi_tissue	6016.UAS	43656.Gal4	nic	10	2	30	26	0.866666667
RNAi_tissue	6016.UAS	43656.Gal4	nic	10	3	30	26	0.866666667
RNAi_tissue	6016.UAS	43656.Gal4	con	13	1	30	30	1
RNAi_tissue	6016.UAS	43656.Gal4	nic	13	1	30	27	0.9
RNAi_tissue	6016.UAS	43656.Gal4	nic	13	2	30	28	0.933333333
RNAi_tissue	6016.UAS	43656.Gal4	nic	13	3	30	27	0.9
RNAi_tissue	6016.UAS	43656.Gal4	nic	13	4	30	27	0.9
RNAi_tissue	6016.UAS	43656.Gal4	nic	13	5	30	28	0.933333333
RNAi_tissue	6016.UAS	43656.Gal4	con	15	1	30	27	0.9
RNAi_tissue	6016.UAS	43656.Gal4	nic	15	1	30	27	0.9
RNAi_tissue	6016.UAS	43656.Gal4	nic	15	2	30	27	0.9
RNAi_tissue	7868.UAS	43656.Gal4	con	10	1	30	28	0.933333333
RNAi_tissue	7868.UAS	43656.Gal4	nic	10	1	30	29	0.966666667
RNAi_tissue	7868.UAS	43656.Gal4	nic	10	2	30	29	0.966666667
RNAi_tissue	7868.UAS	43656.Gal4	nic	10	3	30	28	0.933333333
RNAi_tissue	7868.UAS	43656.Gal4	con	13	1	30	28	0.933333333
RNAi_tissue	7868.UAS	43656.Gal4	nic	13	1	30	28	0.933333333
RNAi_tissue	7868.UAS	43656.Gal4	nic	13	2	30	27	0.9
RNAi_tissue	7868.UAS	43656.Gal4	nic	13	3	30	30	1
RNAi_tissue	7868.UAS	43656.Gal4	nic	13	4	30	30	1
RNAi_tissue	7868.UAS	43656.Gal4	nic	13	5	30	30	1
RNAi_tissue	7868.UAS	43656.Gal4	con	15	1	30	27	0.9
RNAi_tissue	7868.UAS	43656.Gal4	nic	15	1	30	29	0.966666667
RNAi_tissue	7868.UAS	43656.Gal4	nic	15	2	30	29	0.966666667
RNAi_tissue	7870.UAS	43656.Gal4	con	10	1	30	30	1
RNAi_tissue	7870.UAS	43656.Gal4	nic	10	1	30	29	0.966666667
RNAi_tissue	7870.UAS	43656.Gal4	nic	10	2	30	27	0.9
RNAi_tissue	7870.UAS	43656.Gal4	nic	10	3	30	25	0.833333333
RNAi_tissue	7870.UAS	43656.Gal4	con	13	1	30	30	1
RNAi_tissue	7870.UAS	43656.Gal4	nic	13	1	30	28	0.933333333
RNAi_tissue	7870.UAS	43656.Gal4	nic	13	2	30	28	0.933333333
RNAi_tissue	7870.UAS	43656.Gal4	nic	13	3	30	29	0.966666667
RNAi_tissue	7870.UAS	43656.Gal4	nic	13	4	30	27	0.9
RNAi_tissue	7870.UAS	43656.Gal4	nic	13	5	30	27	0.9
RNAi_tissue	7870.UAS	43656.Gal4	con	15	1	30	27	0.9
RNAi_tissue	7870.UAS	43656.Gal4	nic	15	1	30	28	0.933333333
RNAi_tissue	7870.UAS	43656.Gal4	nic	15	2	30	27	0.9
RNAi_tissue	36304.con	43656.Gal4	con	14	1	30	28	0.933333333
RNAi_tissue	36304.con	43656.Gal4	nic	14	1	30	29	0.966666667
RNAi_tissue	36304.con	43656.Gal4	con	16	1	30	29	0.966666667
RNAi_tissue	36304.con	43656.Gal4	nic	16	1	30	26	0.866666667
RNAi_tissue	36304.con	43656.Gal4	nic	16	2	30	26	0.866666667
RNAi_tissue	36304.con	43656.Gal4	nic	16	3	30	27	0.9
RNAi_tissue	36304.con	43656.Gal4	con	19	1	30	28	0.933333333
RNAi_tissue	36304.con	43656.Gal4	nic	19	1	30	29	0.966666667
RNAi_tissue	36304.con	43656.Gal4	nic	19	2	30	30	1
RNAi_tissue	36304.con	43656.Gal4	con	20	1	30	29	0.966666667
RNAi_tissue	36304.con	43656.Gal4	nic	20	1	30	29	0.966666667
RNAi_tissue	36304.con	43656.Gal4	nic	20	2	30	29	0.966666667
RNAi_tissue	36304.con	43656.Gal4	con	21	1	30	30	1
RNAi_tissue	36304.con	43656.Gal4	nic	21	1	30	30	1
RNAi_tissue	36304.con	43656.Gal4	nic	21	2	30	28	0.933333333
RNAi_tissue	53892.UAS	43656.Gal4	con	14	1	30	30	1
RNAi_tissue	53892.UAS	43656.Gal4	nic	14	1	30	28	0.933333333
RNAi_tissue	53892.UAS	43656.Gal4	con	16	1	30	27	0.9
RNAi_tissue	53892.UAS	43656.Gal4	nic	16	1	30	25	0.833333333
RNAi_tissue	53892.UAS	43656.Gal4	nic	16	2	30	26	0.866666667
RNAi_tissue	53892.UAS	43656.Gal4	nic	16	3	30	24	0.8
RNAi_tissue	53892.UAS	43656.Gal4	con	19	1	30	30	1
RNAi_tissue	53892.UAS	43656.Gal4	nic	19	1	30	28	0.933333333
RNAi_tissue	53892.UAS	43656.Gal4	nic	19	2	30	28	0.933333333
RNAi_tissue	53892.UAS	43656.Gal4	con	20	1	30	27	0.9
RNAi_tissue	53892.UAS	43656.Gal4	nic	20	1	30	28	0.933333333
RNAi_tissue	53892.UAS	43656.Gal4	nic	20	2	30	28	0.933333333
RNAi_tissue	53892.UAS	43656.Gal4	con	21	1	30	28	0.933333333
RNAi_tissue	53892.UAS	43656.Gal4	nic	21	1	30	29	0.966666667
RNAi_tissue	53892.UAS	43656.Gal4	nic	21	2	30	28	0.933333333
RNAi_tissue	60000.con	43656.Gal4	con	10	1	30	27	0.9
RNAi_tissue	60000.con	43656.Gal4	nic	10	1	30	29	0.966666667
RNAi_tissue	60000.con	43656.Gal4	nic	10	2	30	29	0.966666667
RNAi_tissue	60000.con	43656.Gal4	nic	10	3	30	30	1
RNAi_tissue	60000.con	43656.Gal4	con	13	1	30	29	0.966666667
RNAi_tissue	60000.con	43656.Gal4	nic	13	1	30	29	0.966666667
RNAi_tissue	60000.con	43656.Gal4	nic	13	2	30	28	0.933333333
RNAi_tissue	60000.con	43656.Gal4	nic	13	3	30	29	0.966666667
RNAi_tissue	60000.con	43656.Gal4	nic	13	4	30	30	1
RNAi_tissue	60000.con	43656.Gal4	nic	13	5	30	27	0.9
RNAi_tissue	60000.con	43656.Gal4	con	15	1	30	28	0.933333333
RNAi_tissue	60000.con	43656.Gal4	nic	15	1	30	28	0.933333333
RNAi_tissue	60000.con	43656.Gal4	nic	15	2	30	28	0.933333333
RNAi_tissue	60100.con	43656.Gal4	con	14	1	30	27	0.9
RNAi_tissue	60100.con	43656.Gal4	nic	14	1	30	28	0.933333333
RNAi_tissue	60100.con	43656.Gal4	nic	14	2	30	28	0.933333333
RNAi_tissue	60100.con	43656.Gal4	nic	14	3	30	27	0.9
RNAi_tissue	60100.con	43656.Gal4	con	19	1	30	28	0.933333333
RNAi_tissue	60100.con	43656.Gal4	nic	19	1	30	29	0.966666667
RNAi_tissue	60100.con	43656.Gal4	nic	19	2	30	27	0.9
RNAi_tissue	60100.con	43656.Gal4	con	20	1	30	29	0.966666667
RNAi_tissue	60100.con	43656.Gal4	nic	20	1	30	29	0.966666667
RNAi_tissue	60100.con	43656.Gal4	nic	20	2	30	30	1
RNAi_tissue	60100.con	43656.Gal4	con	21	1	30	28	0.933333333
RNAi_tissue	60100.con	43656.Gal4	nic	21	1	30	29	0.966666667
RNAi_tissue	60100.con	43656.Gal4	nic	21	2	30	29	0.966666667
RNAi_tissue	60100.con	43656.Gal4	nic	21	3	30	28	0.933333333
RNAi_tissue	100353.UAS	43656.Gal4	con	14	1	30	28	0.933333333
RNAi_tissue	100353.UAS	43656.Gal4	nic	14	1	30	27	0.9
RNAi_tissue	100353.UAS	43656.Gal4	nic	14	2	30	27	0.9
RNAi_tissue	100353.UAS	43656.Gal4	nic	14	3	30	27	0.9
RNAi_tissue	100353.UAS	43656.Gal4	con	19	1	30	29	0.966666667
RNAi_tissue	100353.UAS	43656.Gal4	nic	19	1	30	23	0.766666667
RNAi_tissue	100353.UAS	43656.Gal4	nic	19	2	30	26	0.866666667
RNAi_tissue	100353.UAS	43656.Gal4	con	20	1	30	27	0.9
RNAi_tissue	100353.UAS	43656.Gal4	nic	20	1	30	28	0.933333333
RNAi_tissue	100353.UAS	43656.Gal4	nic	20	2	30	28	0.933333333
RNAi_tissue	100353.UAS	43656.Gal4	con	21	1	30	29	0.966666667
RNAi_tissue	100353.UAS	43656.Gal4	nic	21	1	30	28	0.933333333
RNAi_tissue	100353.UAS	43656.Gal4	nic	21	2	30	25	0.833333333
RNAi_tissue	100353.UAS	43656.Gal4	nic	21	3	30	27	0.9
RNAi_tissue	102626.UAS	43656.Gal4	con	14	1	30	29	0.966666667
RNAi_tissue	102626.UAS	43656.Gal4	nic	14	1	30	22	0.733333333
RNAi_tissue	102626.UAS	43656.Gal4	nic	14	2	30	27	0.9
RNAi_tissue	102626.UAS	43656.Gal4	nic	14	3	30	29	0.966666667
RNAi_tissue	102626.UAS	43656.Gal4	con	19	1	30	29	0.966666667
RNAi_tissue	102626.UAS	43656.Gal4	nic	19	1	30	28	0.933333333
RNAi_tissue	102626.UAS	43656.Gal4	nic	19	2	30	29	0.966666667
RNAi_tissue	102626.UAS	43656.Gal4	con	20	1	30	28	0.933333333
RNAi_tissue	102626.UAS	43656.Gal4	nic	20	1	30	26	0.866666667
RNAi_tissue	102626.UAS	43656.Gal4	nic	20	2	30	29	0.966666667
RNAi_tissue	102626.UAS	43656.Gal4	con	21	1	30	26	0.866666667
RNAi_tissue	102626.UAS	43656.Gal4	nic	21	1	30	30	1
RNAi_tissue	102626.UAS	43656.Gal4	nic	21	2	30	29	0.966666667
RNAi_tissue	102626.UAS	43656.Gal4	nic	21	3	30	29	0.966666667
RNAi_tissue	110259.UAS	43656.Gal4	con	14	1	30	29	0.966666667
RNAi_tissue	110259.UAS	43656.Gal4	nic	14	1	30	24	0.8
RNAi_tissue	110259.UAS	43656.Gal4	nic	14	2	30	24	0.8
RNAi_tissue	110259.UAS	43656.Gal4	nic	14	3	30	28	0.933333333
RNAi_tissue	110259.UAS	43656.Gal4	con	19	1	30	29	0.966666667
RNAi_tissue	110259.UAS	43656.Gal4	nic	19	1	30	27	0.9
RNAi_tissue	110259.UAS	43656.Gal4	nic	19	2	30	26	0.866666667
RNAi_tissue	110259.UAS	43656.Gal4	con	20	1	30	30	1
RNAi_tissue	110259.UAS	43656.Gal4	nic	20	1	30	26	0.866666667
RNAi_tissue	110259.UAS	43656.Gal4	nic	20	2	30	27	0.9
RNAi_tissue	110259.UAS	43656.Gal4	con	21	1	30	28	0.933333333
RNAi_tissue	110259.UAS	43656.Gal4	nic	21	1	30	28	0.933333333
RNAi_tissue	110259.UAS	43656.Gal4	nic	21	2	30	28	0.933333333
RNAi_tissue	110259.UAS	43656.Gal4	nic	21	3	30	26	0.866666667
RNAi_tissue	6016.UAS	c42.Gal4	con	1	1	30	30	1
RNAi_tissue	6016.UAS	c42.Gal4	nic	1	1	30	28	0.933333333
RNAi_tissue	6016.UAS	c42.Gal4	nic	1	2	30	30	1
RNAi_tissue	6016.UAS	c42.Gal4	con	2	1	30	30	1
RNAi_tissue	6016.UAS	c42.Gal4	nic	2	1	30	29	0.966666667
RNAi_tissue	6016.UAS	c42.Gal4	nic	2	2	30	28	0.933333333
RNAi_tissue	6016.UAS	c42.Gal4	nic	2	3	30	25	0.833333333
RNAi_tissue	6016.UAS	c42.Gal4	con	4	1	30	29	0.966666667
RNAi_tissue	6016.UAS	c42.Gal4	nic	4	1	30	28	0.933333333
RNAi_tissue	6016.UAS	c42.Gal4	nic	4	2	30	29	0.966666667
RNAi_tissue	6016.UAS	c42.Gal4	con	7	1	30	30	1
RNAi_tissue	6016.UAS	c42.Gal4	nic	7	1	30	30	1
RNAi_tissue	6016.UAS	c42.Gal4	nic	7	2	30	27	0.9
RNAi_tissue	6016.UAS	c42.Gal4	nic	7	3	30	27	0.9
RNAi_tissue	7868.UAS	c42.Gal4	nic	1	2	30	30	1
RNAi_tissue	7868.UAS	c42.Gal4	con	2	1	30	29	0.966666667
RNAi_tissue	7868.UAS	c42.Gal4	nic	2	1	30	30	1
RNAi_tissue	7868.UAS	c42.Gal4	nic	2	2	30	28	0.933333333
RNAi_tissue	7868.UAS	c42.Gal4	nic	2	3	30	28	0.933333333
RNAi_tissue	7868.UAS	c42.Gal4	con	4	1	30	29	0.966666667
RNAi_tissue	7868.UAS	c42.Gal4	nic	4	1	30	24	0.8
RNAi_tissue	7868.UAS	c42.Gal4	nic	4	2	30	26	0.866666667
RNAi_tissue	7868.UAS	c42.Gal4	nic	4	3	30	25	0.833333333
RNAi_tissue	7868.UAS	c42.Gal4	con	7	1	30	29	0.966666667
RNAi_tissue	7868.UAS	c42.Gal4	nic	7	1	30	28	0.933333333
RNAi_tissue	7868.UAS	c42.Gal4	nic	7	2	30	26	0.866666667
RNAi_tissue	7868.UAS	c42.Gal4	nic	7	3	30	27	0.9
RNAi_tissue	7870.UAS	c42.Gal4	nic	1	1	30	26	0.866666667
RNAi_tissue	7870.UAS	c42.Gal4	nic	1	2	30	28	0.933333333
RNAi_tissue	7870.UAS	c42.Gal4	con	2	1	30	30	1
RNAi_tissue	7870.UAS	c42.Gal4	nic	2	1	30	27	0.9
RNAi_tissue	7870.UAS	c42.Gal4	nic	2	2	30	27	0.9
RNAi_tissue	7870.UAS	c42.Gal4	nic	2	3	30	26	0.866666667
RNAi_tissue	7870.UAS	c42.Gal4	con	4	1	30	27	0.9
RNAi_tissue	7870.UAS	c42.Gal4	nic	4	1	30	29	0.966666667
RNAi_tissue	7870.UAS	c42.Gal4	nic	4	2	30	29	0.966666667
RNAi_tissue	7870.UAS	c42.Gal4	con	7	1	30	29	0.966666667
RNAi_tissue	7870.UAS	c42.Gal4	nic	7	1	30	27	0.9
RNAi_tissue	7870.UAS	c42.Gal4	nic	7	2	30	29	0.966666667
RNAi_tissue	7870.UAS	c42.Gal4	nic	7	3	30	28	0.933333333
RNAi_tissue	60000.con	c42.Gal4	con	1	1	30	28	0.933333333
RNAi_tissue	60000.con	c42.Gal4	nic	1	1	30	27	0.9
RNAi_tissue	60000.con	c42.Gal4	nic	1	2	30	22	0.733333333
RNAi_tissue	60000.con	c42.Gal4	con	2	1	30	27	0.9
RNAi_tissue	60000.con	c42.Gal4	nic	2	1	30	26	0.866666667
RNAi_tissue	60000.con	c42.Gal4	nic	2	2	30	27	0.9
RNAi_tissue	60000.con	c42.Gal4	con	4	1	30	29	0.966666667
RNAi_tissue	60000.con	c42.Gal4	nic	4	1	30	27	0.9
RNAi_tissue	60000.con	c42.Gal4	nic	4	2	30	26	0.866666667
RNAi_tissue	60000.con	c42.Gal4	nic	4	3	30	29	0.966666667
RNAi_tissue	60000.con	c42.Gal4	con	7	1	30	29	0.966666667
RNAi_tissue	60000.con	c42.Gal4	nic	7	1	30	25	0.833333333
RNAi_tissue	60000.con	c42.Gal4	nic	7	2	30	25	0.833333333
RNAi_tissue	60000.con	c42.Gal4	nic	7	3	30	22	0.733333333
RNAi_tissue	6016.UAS	c710.Gal4	con	5	1	30	27	0.9
RNAi_tissue	6016.UAS	c710.Gal4	nic	5	1	30	29	0.966666667
RNAi_tissue	6016.UAS	c710.Gal4	nic	5	2	30	26	0.866666667
RNAi_tissue	6016.UAS	c710.Gal4	nic	5	3	30	29	0.966666667
RNAi_tissue	6016.UAS	c710.Gal4	con	7	1	30	30	1
RNAi_tissue	6016.UAS	c710.Gal4	nic	7	1	30	30	1
RNAi_tissue	6016.UAS	c710.Gal4	nic	7	2	30	29	0.966666667
RNAi_tissue	6016.UAS	c710.Gal4	nic	7	3	30	28	0.933333333
RNAi_tissue	6016.UAS	c710.Gal4	con	9	1	30	30	1
RNAi_tissue	6016.UAS	c710.Gal4	nic	9	1	30	24	0.8
RNAi_tissue	6016.UAS	c710.Gal4	nic	9	2	30	28	0.933333333
RNAi_tissue	6016.UAS	c710.Gal4	nic	9	3	30	26	0.866666667
RNAi_tissue	6016.UAS	c710.Gal4	nic	9	4	30	28	0.933333333
RNAi_tissue	7868.UAS	c710.Gal4	con	5	1	30	28	0.933333333
RNAi_tissue	7868.UAS	c710.Gal4	nic	5	1	30	24	0.8
RNAi_tissue	7868.UAS	c710.Gal4	nic	5	2	30	26	0.866666667
RNAi_tissue	7868.UAS	c710.Gal4	nic	5	3	30	28	0.933333333
RNAi_tissue	7868.UAS	c710.Gal4	con	7	1	30	29	0.966666667
RNAi_tissue	7868.UAS	c710.Gal4	nic	7	1	30	27	0.9
RNAi_tissue	7868.UAS	c710.Gal4	nic	7	2	30	26	0.866666667
RNAi_tissue	7868.UAS	c710.Gal4	nic	7	3	30	28	0.933333333
RNAi_tissue	7868.UAS	c710.Gal4	con	9	1	30	28	0.933333333
RNAi_tissue	7868.UAS	c710.Gal4	nic	9	1	30	23	0.766666667
RNAi_tissue	7868.UAS	c710.Gal4	nic	9	2	30	27	0.9
RNAi_tissue	7868.UAS	c710.Gal4	nic	9	3	30	26	0.866666667
RNAi_tissue	7868.UAS	c710.Gal4	nic	9	4	30	29	0.966666667
RNAi_tissue	7870.UAS	c710.Gal4	con	5	1	30	28	0.933333333
RNAi_tissue	7870.UAS	c710.Gal4	nic	5	1	30	22	0.733333333
RNAi_tissue	7870.UAS	c710.Gal4	nic	5	2	30	29	0.966666667
RNAi_tissue	7870.UAS	c710.Gal4	nic	5	3	30	27	0.9
RNAi_tissue	7870.UAS	c710.Gal4	con	7	1	30	29	0.966666667
RNAi_tissue	7870.UAS	c710.Gal4	nic	7	1	30	29	0.966666667
RNAi_tissue	7870.UAS	c710.Gal4	nic	7	2	30	29	0.966666667
RNAi_tissue	7870.UAS	c710.Gal4	nic	7	3	30	27	0.9
RNAi_tissue	7870.UAS	c710.Gal4	con	9	1	30	28	0.933333333
RNAi_tissue	7870.UAS	c710.Gal4	nic	9	1	30	27	0.9
RNAi_tissue	7870.UAS	c710.Gal4	nic	9	2	30	27	0.9
RNAi_tissue	7870.UAS	c710.Gal4	nic	9	3	30	27	0.9
RNAi_tissue	7870.UAS	c710.Gal4	nic	9	4	30	28	0.933333333
RNAi_tissue	60000.con	c710.Gal4	con	5	1	30	28	0.933333333
RNAi_tissue	60000.con	c710.Gal4	nic	5	1	30	22	0.733333333
RNAi_tissue	60000.con	c710.Gal4	nic	5	2	30	22	0.733333333
RNAi_tissue	60000.con	c710.Gal4	nic	5	3	30	25	0.833333333
RNAi_tissue	60000.con	c710.Gal4	con	7	1	30	29	0.966666667
RNAi_tissue	60000.con	c710.Gal4	nic	7	1	30	21	0.7
RNAi_tissue	60000.con	c710.Gal4	nic	7	2	30	21	0.7
RNAi_tissue	60000.con	c710.Gal4	nic	7	3	30	22	0.733333333
RNAi_tissue	60000.con	c710.Gal4	con	9	1	30	30	1
RNAi_tissue	60000.con	c710.Gal4	nic	9	1	30	26	0.866666667
RNAi_tissue	60000.con	c710.Gal4	nic	9	2	30	24	0.8
RNAi_tissue	60000.con	c710.Gal4	nic	9	3	30	18	0.6
RNAi_tissue	60000.con	c710.Gal4	nic	9	4	30	20	0.666666667
RNAi_tissue	6016.UAS	c724.Gal4	con	1	1	30	28	0.933333333
RNAi_tissue	6016.UAS	c724.Gal4	nic	1	1	30	30	1
RNAi_tissue	6016.UAS	c724.Gal4	nic	1	2	30	30	1
RNAi_tissue	6016.UAS	c724.Gal4	con	2	1	30	30	1
RNAi_tissue	6016.UAS	c724.Gal4	nic	2	1	30	29	0.966666667
RNAi_tissue	6016.UAS	c724.Gal4	nic	2	2	30	27	0.9
RNAi_tissue	6016.UAS	c724.Gal4	con	4	1	30	29	0.966666667
RNAi_tissue	6016.UAS	c724.Gal4	nic	4	1	30	29	0.966666667
RNAi_tissue	6016.UAS	c724.Gal4	nic	4	2	30	27	0.9
RNAi_tissue	6016.UAS	c724.Gal4	nic	4	3	30	26	0.866666667
RNAi_tissue	6016.UAS	c724.Gal4	con	7	1	30	29	0.966666667
RNAi_tissue	6016.UAS	c724.Gal4	nic	7	1	30	28	0.933333333
RNAi_tissue	6016.UAS	c724.Gal4	nic	7	2	30	26	0.866666667
RNAi_tissue	6016.UAS	c724.Gal4	nic	7	3	30	26	0.866666667
RNAi_tissue	7868.UAS	c724.Gal4	con	1	1	30	29	0.966666667
RNAi_tissue	7868.UAS	c724.Gal4	nic	1	1	30	28	0.933333333
RNAi_tissue	7868.UAS	c724.Gal4	nic	1	2	30	26	0.866666667
RNAi_tissue	7868.UAS	c724.Gal4	con	2	1	30	29	0.966666667
RNAi_tissue	7868.UAS	c724.Gal4	nic	2	1	30	24	0.8
RNAi_tissue	7868.UAS	c724.Gal4	nic	2	2	30	24	0.8
RNAi_tissue	7868.UAS	c724.Gal4	nic	2	3	30	21	0.7
RNAi_tissue	7868.UAS	c724.Gal4	con	4	1	30	27	0.9
RNAi_tissue	7868.UAS	c724.Gal4	nic	4	1	30	23	0.766666667
RNAi_tissue	7868.UAS	c724.Gal4	nic	4	2	30	22	0.733333333
RNAi_tissue	7868.UAS	c724.Gal4	con	7	1	30	29	0.966666667
RNAi_tissue	7868.UAS	c724.Gal4	nic	7	1	30	27	0.9
RNAi_tissue	7868.UAS	c724.Gal4	nic	7	2	30	22	0.733333333
RNAi_tissue	7868.UAS	c724.Gal4	nic	7	3	30	25	0.833333333
RNAi_tissue	7870.UAS	c724.Gal4	con	1	1	30	30	1
RNAi_tissue	7870.UAS	c724.Gal4	nic	1	1	30	25	0.833333333
RNAi_tissue	7870.UAS	c724.Gal4	nic	1	2	30	27	0.9
RNAi_tissue	7870.UAS	c724.Gal4	con	2	1	30	27	0.9
RNAi_tissue	7870.UAS	c724.Gal4	nic	2	1	30	27	0.9
RNAi_tissue	7870.UAS	c724.Gal4	nic	2	2	30	23	0.766666667
RNAi_tissue	7870.UAS	c724.Gal4	nic	2	3	30	24	0.8
RNAi_tissue	7870.UAS	c724.Gal4	con	4	1	30	28	0.933333333
RNAi_tissue	7870.UAS	c724.Gal4	nic	4	1	30	28	0.933333333
RNAi_tissue	7870.UAS	c724.Gal4	nic	4	2	30	27	0.9
RNAi_tissue	7870.UAS	c724.Gal4	con	7	1	30	28	0.933333333
RNAi_tissue	7870.UAS	c724.Gal4	nic	7	1	30	29	0.966666667
RNAi_tissue	7870.UAS	c724.Gal4	nic	7	2	30	30	1
RNAi_tissue	7870.UAS	c724.Gal4	nic	7	3	30	27	0.9
RNAi_tissue	60000.con	c724.Gal4	con	1	1	30	26	0.866666667
RNAi_tissue	60000.con	c724.Gal4	nic	1	1	30	18	0.6
RNAi_tissue	60000.con	c724.Gal4	nic	1	2	30	26	0.866666667
RNAi_tissue	60000.con	c724.Gal4	con	2	1	30	30	1
RNAi_tissue	60000.con	c724.Gal4	nic	2	1	30	25	0.833333333
RNAi_tissue	60000.con	c724.Gal4	nic	2	2	30	23	0.766666667
RNAi_tissue	60000.con	c724.Gal4	nic	2	3	30	24	0.8
RNAi_tissue	60000.con	c724.Gal4	con	4	1	30	28	0.933333333
RNAi_tissue	60000.con	c724.Gal4	nic	4	1	30	26	0.866666667
RNAi_tissue	60000.con	c724.Gal4	nic	4	2	30	23	0.766666667
RNAi_tissue	60000.con	c724.Gal4	con	7	1	30	30	1
RNAi_tissue	60000.con	c724.Gal4	nic	7	1	30	21	0.7
RNAi_tissue	60000.con	c724.Gal4	nic	7	2	30	21	0.7
RNAi_tissue	60000.con	c724.Gal4	nic	7	3	30	23	0.766666667
RNAi_tissue	6016.UAS	1099.Gal4	con	13	1	30	30	1
RNAi_tissue	6016.UAS	1099.Gal4	nic	13	1	30	29	0.966666667
RNAi_tissue	6016.UAS	1099.Gal4	nic	13	2	30	28	0.933333333
RNAi_tissue	6016.UAS	1099.Gal4	nic	13	3	30	27	0.9
RNAi_tissue	6016.UAS	1099.Gal4	nic	13	4	30	29	0.966666667
RNAi_tissue	6016.UAS	1099.Gal4	nic	13	5	30	29	0.966666667
RNAi_tissue	6016.UAS	1099.Gal4	con	15	1	30	28	0.933333333
RNAi_tissue	6016.UAS	1099.Gal4	nic	15	1	30	23	0.766666667
RNAi_tissue	6016.UAS	1099.Gal4	nic	15	2	30	24	0.8
RNAi_tissue	6016.UAS	1099.Gal4	nic	15	3	30	28	0.933333333
RNAi_tissue	6016.UAS	1099.Gal4	con	16	1	30	27	0.9
RNAi_tissue	6016.UAS	1099.Gal4	nic	16	1	30	26	0.866666667
RNAi_tissue	6016.UAS	1099.Gal4	nic	16	2	30	27	0.9
RNAi_tissue	7868.UAS	1099.Gal4	con	13	1	30	27	0.9
RNAi_tissue	7868.UAS	1099.Gal4	nic	13	1	30	28	0.933333333
RNAi_tissue	7868.UAS	1099.Gal4	nic	13	2	30	30	1
RNAi_tissue	7868.UAS	1099.Gal4	nic	13	3	30	28	0.933333333
RNAi_tissue	7868.UAS	1099.Gal4	nic	13	4	30	28	0.933333333
RNAi_tissue	7868.UAS	1099.Gal4	nic	13	5	30	29	0.966666667
RNAi_tissue	7868.UAS	1099.Gal4	con	15	1	30	26	0.866666667
RNAi_tissue	7868.UAS	1099.Gal4	nic	15	1	30	26	0.866666667
RNAi_tissue	7868.UAS	1099.Gal4	nic	15	2	30	27	0.9
RNAi_tissue	7868.UAS	1099.Gal4	nic	15	3	30	29	0.966666667
RNAi_tissue	7868.UAS	1099.Gal4	con	16	1	30	27	0.9
RNAi_tissue	7868.UAS	1099.Gal4	nic	16	1	30	25	0.833333333
RNAi_tissue	7868.UAS	1099.Gal4	nic	16	2	30	27	0.9
RNAi_tissue	7870.UAS	1099.Gal4	con	13	1	30	29	0.966666667
RNAi_tissue	7870.UAS	1099.Gal4	nic	13	1	30	28	0.933333333
RNAi_tissue	7870.UAS	1099.Gal4	nic	13	2	30	27	0.9
RNAi_tissue	7870.UAS	1099.Gal4	nic	13	3	30	27	0.9
RNAi_tissue	7870.UAS	1099.Gal4	nic	13	4	30	29	0.966666667
RNAi_tissue	7870.UAS	1099.Gal4	nic	13	5	30	28	0.933333333
RNAi_tissue	7870.UAS	1099.Gal4	con	15	1	30	26	0.866666667
RNAi_tissue	7870.UAS	1099.Gal4	nic	15	1	30	29	0.966666667
RNAi_tissue	7870.UAS	1099.Gal4	nic	15	2	30	24	0.8
RNAi_tissue	7870.UAS	1099.Gal4	nic	15	3	30	29	0.966666667
RNAi_tissue	7870.UAS	1099.Gal4	con	16	1	30	28	0.933333333
RNAi_tissue	7870.UAS	1099.Gal4	nic	16	1	30	26	0.866666667
RNAi_tissue	7870.UAS	1099.Gal4	nic	16	2	30	24	0.8
RNAi_tissue	36304.con	1099.Gal4	con	14	1	30	28	0.933333333
RNAi_tissue	36304.con	1099.Gal4	nic	14	1	30	25	0.833333333
RNAi_tissue	36304.con	1099.Gal4	nic	14	2	30	30	1
RNAi_tissue	36304.con	1099.Gal4	nic	14	3	30	25	0.833333333
RNAi_tissue	36304.con	1099.Gal4	con	18	1	30	28	0.933333333
RNAi_tissue	36304.con	1099.Gal4	con	18	2	30	27	0.9
RNAi_tissue	36304.con	1099.Gal4	nic	18	1	30	30	1
RNAi_tissue	36304.con	1099.Gal4	nic	18	2	30	28	0.933333333
RNAi_tissue	36304.con	1099.Gal4	nic	18	3	30	27	0.9
RNAi_tissue	36304.con	1099.Gal4	nic	18	4	30	28	0.933333333
RNAi_tissue	36304.con	1099.Gal4	nic	18	5	30	29	0.966666667
RNAi_tissue	36304.con	1099.Gal4	nic	18	6	30	27	0.9
RNAi_tissue	36304.con	1099.Gal4	nic	18	7	30	29	0.966666667
RNAi_tissue	53892.UAS	1099.Gal4	con	14	1	30	27	0.9
RNAi_tissue	53892.UAS	1099.Gal4	nic	14	1	30	27	0.9
RNAi_tissue	53892.UAS	1099.Gal4	nic	14	2	30	26	0.866666667
RNAi_tissue	53892.UAS	1099.Gal4	nic	14	3	30	23	0.766666667
RNAi_tissue	53892.UAS	1099.Gal4	con	18	1	30	27	0.9
RNAi_tissue	53892.UAS	1099.Gal4	con	18	2	30	28	0.933333333
RNAi_tissue	53892.UAS	1099.Gal4	nic	18	1	30	26	0.866666667
RNAi_tissue	53892.UAS	1099.Gal4	nic	18	2	30	20	0.666666667
RNAi_tissue	53892.UAS	1099.Gal4	nic	18	3	30	26	0.866666667
RNAi_tissue	53892.UAS	1099.Gal4	nic	18	4	30	24	0.8
RNAi_tissue	53892.UAS	1099.Gal4	nic	18	5	30	26	0.866666667
RNAi_tissue	53892.UAS	1099.Gal4	nic	18	6	30	26	0.866666667
RNAi_tissue	60000.con	1099.Gal4	con	13	1	30	28	0.933333333
RNAi_tissue	60000.con	1099.Gal4	nic	13	1	30	30	1
RNAi_tissue	60000.con	1099.Gal4	nic	13	2	30	29	0.966666667
RNAi_tissue	60000.con	1099.Gal4	nic	13	3	30	28	0.933333333
RNAi_tissue	60000.con	1099.Gal4	nic	13	4	30	27	0.9
RNAi_tissue	60000.con	1099.Gal4	nic	13	5	30	30	1
RNAi_tissue	60000.con	1099.Gal4	con	15	1	30	29	0.966666667
RNAi_tissue	60000.con	1099.Gal4	nic	15	1	30	29	0.966666667
RNAi_tissue	60000.con	1099.Gal4	nic	15	2	30	28	0.933333333
RNAi_tissue	60000.con	1099.Gal4	nic	15	3	30	28	0.933333333
RNAi_tissue	60000.con	1099.Gal4	con	16	1	30	27	0.9
RNAi_tissue	60000.con	1099.Gal4	nic	16	1	30	28	0.933333333
RNAi_tissue	60000.con	1099.Gal4	nic	16	2	30	29	0.966666667
RNAi_tissue	60100.con	1099.Gal4	con	14	1	30	28	0.933333333
RNAi_tissue	60100.con	1099.Gal4	nic	14	1	30	27	0.9
RNAi_tissue	60100.con	1099.Gal4	nic	14	2	30	25	0.833333333
RNAi_tissue	60100.con	1099.Gal4	nic	14	3	30	25	0.833333333
RNAi_tissue	60100.con	1099.Gal4	con	18	1	30	26	0.866666667
RNAi_tissue	60100.con	1099.Gal4	con	18	2	30	27	0.9
RNAi_tissue	60100.con	1099.Gal4	nic	18	1	30	28	0.933333333
RNAi_tissue	60100.con	1099.Gal4	nic	18	2	30	27	0.9
RNAi_tissue	60100.con	1099.Gal4	nic	18	3	30	26	0.866666667
RNAi_tissue	60100.con	1099.Gal4	nic	18	4	30	22	0.733333333
RNAi_tissue	60100.con	1099.Gal4	nic	18	5	30	24	0.8
RNAi_tissue	60100.con	1099.Gal4	nic	18	6	30	26	0.866666667
RNAi_tissue	60100.con	1099.Gal4	nic	18	7	30	23	0.766666667
RNAi_tissue	100353.UAS	1099.Gal4	con	14	1	30	30	1
RNAi_tissue	100353.UAS	1099.Gal4	nic	14	1	30	25	0.833333333
RNAi_tissue	100353.UAS	1099.Gal4	nic	14	2	30	25	0.833333333
RNAi_tissue	100353.UAS	1099.Gal4	nic	14	3	30	24	0.8
RNAi_tissue	100353.UAS	1099.Gal4	con	18	1	30	29	0.966666667
RNAi_tissue	100353.UAS	1099.Gal4	con	18	2	30	27	0.9
RNAi_tissue	100353.UAS	1099.Gal4	nic	18	1	30	22	0.733333333
RNAi_tissue	100353.UAS	1099.Gal4	nic	18	2	30	23	0.766666667
RNAi_tissue	100353.UAS	1099.Gal4	nic	18	3	30	21	0.7
RNAi_tissue	100353.UAS	1099.Gal4	nic	18	4	30	23	0.766666667
RNAi_tissue	100353.UAS	1099.Gal4	nic	18	5	30	25	0.833333333
RNAi_tissue	100353.UAS	1099.Gal4	nic	18	6	30	20	0.666666667
RNAi_tissue	100353.UAS	1099.Gal4	nic	18	7	30	24	0.8
RNAi_tissue	102626.UAS	1099.Gal4	con	14	1	30	29	0.966666667
RNAi_tissue	102626.UAS	1099.Gal4	nic	14	1	30	26	0.866666667
RNAi_tissue	102626.UAS	1099.Gal4	nic	14	2	30	23	0.766666667
RNAi_tissue	102626.UAS	1099.Gal4	nic	14	3	30	25	0.833333333
RNAi_tissue	102626.UAS	1099.Gal4	con	18	1	30	27	0.9
RNAi_tissue	102626.UAS	1099.Gal4	con	18	2	30	27	0.9
RNAi_tissue	102626.UAS	1099.Gal4	nic	18	1	30	24	0.8
RNAi_tissue	102626.UAS	1099.Gal4	nic	18	2	30	26	0.866666667
RNAi_tissue	102626.UAS	1099.Gal4	nic	18	3	30	23	0.766666667
RNAi_tissue	102626.UAS	1099.Gal4	nic	18	4	30	26	0.866666667
RNAi_tissue	102626.UAS	1099.Gal4	nic	18	5	30	26	0.866666667
RNAi_tissue	102626.UAS	1099.Gal4	nic	18	6	30	26	0.866666667
RNAi_tissue	102626.UAS	1099.Gal4	nic	18	7	30	28	0.933333333
RNAi_tissue	110259.UAS	1099.Gal4	con	14	1	30	29	0.966666667
RNAi_tissue	110259.UAS	1099.Gal4	nic	14	1	30	20	0.666666667
RNAi_tissue	110259.UAS	1099.Gal4	nic	14	2	30	26	0.866666667
RNAi_tissue	110259.UAS	1099.Gal4	nic	14	3	30	25	0.833333333
RNAi_tissue	110259.UAS	1099.Gal4	con	18	1	30	27	0.9
RNAi_tissue	110259.UAS	1099.Gal4	nic	18	1	30	25	0.833333333
RNAi_tissue	110259.UAS	1099.Gal4	nic	18	2	30	20	0.666666667
RNAi_tissue	110259.UAS	1099.Gal4	nic	18	3	30	19	0.633333333
RNAi_tissue	110259.UAS	1099.Gal4	nic	18	4	30	23	0.766666667
RNAi_tissue	110259.UAS	1099.Gal4	nic	18	5	30	25	0.833333333
RNAi_tissue	110259.UAS	1099.Gal4	nic	18	6	30	22	0.733333333
RNAi_tissue	110259.UAS	1099.Gal4	nic	18	7	30	25	0.833333333
RNAi_tissue	6016.UAS	uro.Gal4	con	1	1	30	29	0.966666667
RNAi_tissue	6016.UAS	uro.Gal4	nic	1	1	30	29	0.966666667
RNAi_tissue	6016.UAS	uro.Gal4	nic	1	2	30	27	0.9
RNAi_tissue	6016.UAS	uro.Gal4	con	2	1	30	30	1
RNAi_tissue	6016.UAS	uro.Gal4	nic	2	1	30	28	0.933333333
RNAi_tissue	6016.UAS	uro.Gal4	nic	2	2	30	29	0.966666667
RNAi_tissue	6016.UAS	uro.Gal4	nic	2	3	30	28	0.933333333
RNAi_tissue	6016.UAS	uro.Gal4	con	4	1	30	29	0.966666667
RNAi_tissue	6016.UAS	uro.Gal4	nic	4	1	30	29	0.966666667
RNAi_tissue	6016.UAS	uro.Gal4	nic	4	2	30	29	0.966666667
RNAi_tissue	6016.UAS	uro.Gal4	con	7	1	30	30	1
RNAi_tissue	6016.UAS	uro.Gal4	nic	7	1	30	28	0.933333333
RNAi_tissue	6016.UAS	uro.Gal4	nic	7	2	30	29	0.966666667
RNAi_tissue	6016.UAS	uro.Gal4	nic	7	3	30	28	0.933333333
RNAi_tissue	7868.UAS	uro.Gal4	nic	1	1	30	26	0.866666667
RNAi_tissue	7868.UAS	uro.Gal4	nic	1	2	30	29	0.966666667
RNAi_tissue	7868.UAS	uro.Gal4	con	2	1	30	28	0.933333333
RNAi_tissue	7868.UAS	uro.Gal4	nic	2	1	30	27	0.9
RNAi_tissue	7868.UAS	uro.Gal4	nic	2	2	30	27	0.9
RNAi_tissue	7868.UAS	uro.Gal4	nic	2	3	30	30	1
RNAi_tissue	7868.UAS	uro.Gal4	con	4	1	30	30	1
RNAi_tissue	7868.UAS	uro.Gal4	nic	4	1	30	27	0.9
RNAi_tissue	7868.UAS	uro.Gal4	nic	4	2	30	26	0.866666667
RNAi_tissue	7868.UAS	uro.Gal4	con	7	1	30	30	1
RNAi_tissue	7868.UAS	uro.Gal4	nic	7	1	30	26	0.866666667
RNAi_tissue	7868.UAS	uro.Gal4	nic	7	2	30	28	0.933333333
RNAi_tissue	7868.UAS	uro.Gal4	nic	7	3	30	28	0.933333333
RNAi_tissue	7870.UAS	uro.Gal4	con	1	1	30	27	0.9
RNAi_tissue	7870.UAS	uro.Gal4	nic	1	1	30	25	0.833333333
RNAi_tissue	7870.UAS	uro.Gal4	nic	1	2	30	30	1
RNAi_tissue	7870.UAS	uro.Gal4	con	2	1	30	29	0.966666667
RNAi_tissue	7870.UAS	uro.Gal4	nic	2	1	30	30	1
RNAi_tissue	7870.UAS	uro.Gal4	nic	2	2	30	28	0.933333333
RNAi_tissue	7870.UAS	uro.Gal4	nic	2	3	30	29	0.966666667
RNAi_tissue	7870.UAS	uro.Gal4	con	4	1	30	28	0.933333333
RNAi_tissue	7870.UAS	uro.Gal4	nic	4	1	30	30	1
RNAi_tissue	7870.UAS	uro.Gal4	nic	4	2	30	25	0.833333333
RNAi_tissue	7870.UAS	uro.Gal4	con	7	1	30	28	0.933333333
RNAi_tissue	7870.UAS	uro.Gal4	nic	7	1	30	28	0.933333333
RNAi_tissue	7870.UAS	uro.Gal4	nic	7	2	30	29	0.966666667
RNAi_tissue	7870.UAS	uro.Gal4	nic	7	3	30	29	0.966666667
RNAi_tissue	60000.con	uro.Gal4	con	1	1	30	30	1
RNAi_tissue	60000.con	uro.Gal4	nic	1	1	30	27	0.9
RNAi_tissue	60000.con	uro.Gal4	nic	1	2	30	27	0.9
RNAi_tissue	60000.con	uro.Gal4	con	2	1	30	29	0.966666667
RNAi_tissue	60000.con	uro.Gal4	nic	2	1	30	14	0.466666667
RNAi_tissue	60000.con	uro.Gal4	nic	2	2	30	17	0.566666667
RNAi_tissue	60000.con	uro.Gal4	nic	2	3	30	8	0.266666667
RNAi_tissue	60000.con	uro.Gal4	con	4	1	30	30	1
RNAi_tissue	60000.con	uro.Gal4	nic	4	1	30	21	0.7
RNAi_tissue	60000.con	uro.Gal4	nic	4	2	30	19	0.633333333
RNAi_tissue	60000.con	uro.Gal4	con	7	1	30	29	0.966666667
RNAi_tissue	60000.con	uro.Gal4	nic	7	1	30	26	0.866666667
RNAi_tissue	60000.con	uro.Gal4	nic	7	2	30	26	0.866666667
RNAi_tissue	60000.con	uro.Gal4	nic	7	3	30	22	0.733333333
OE	UAS-Ugt86Dd[A3]	1967.Gal4	con	3	1	30	27	0.9
OE	UAS-Ugt86Dd[A3]	1967.Gal4	con	3	2	30	29	0.966666667
OE	UAS-Ugt86Dd[A3]	1967.Gal4	nic	3	1	30	12	0.4
OE	UAS-Ugt86Dd[A3]	1967.Gal4	nic	3	2	30	13	0.433333333
OE	UAS-Ugt86Dd[A3]	1967.Gal4	nic	3	3	30	16	0.533333333
OE	UAS-Ugt86Dd[A3]	1967.Gal4	nic	3	4	30	17	0.566666667
OE	UAS-Ugt86Dd[A3]	1967.Gal4	con	5	1	30	27	0.9
OE	UAS-Ugt86Dd[A3]	1967.Gal4	nic	5	1	30	17	0.566666667
OE	UAS-Ugt86Dd[A3]	1967.Gal4	nic	5	2	30	18	0.6
OE	UAS-Ugt86Dd[A3]	43656.Gal4	nic	1	2	30	25	0.833333333
OE	UAS-Ugt86Dd[A3]	43656.Gal4	nic	1	3	30	24	0.8
OE	UAS-Ugt86Dd[A3]	43656.Gal4	con	2	1	30	28	0.933333333
OE	UAS-Ugt86Dd[A3]	43656.Gal4	con	2	2	30	27	0.9
OE	UAS-Ugt86Dd[A3]	43656.Gal4	nic	2	1	30	25	0.833333333
OE	UAS-Ugt86Dd[A3]	43656.Gal4	nic	2	2	30	26	0.866666667
OE	UAS-Ugt86Dd[A3]	43656.Gal4	nic	2	3	30	25	0.833333333
OE	UAS-Ugt86Dd[A3]	43656.Gal4	con	1	1	30	29	0.966666667
OE	UAS-Ugt86Dd[A3]	43656.Gal4	nic	1	1	30	25	0.833333333
OE	UAS-Ugt86Dd[A3]	c42.Gal4	con	4	1	30	28	0.933333333
OE	UAS-Ugt86Dd[A3]	c42.Gal4	nic	4	1	30	24	0.8
OE	UAS-Ugt86Dd[A3]	c42.Gal4	nic	4	2	30	21	0.7
OE	UAS-Ugt86Dd[A3]	c42.Gal4	nic	4	3	30	22	0.733333333
OE	UAS-Ugt86Dd[A3]	c42.Gal4	nic	4	4	30	21	0.7
OE	UAS-Ugt86Dd[A3]	c42.Gal4	con	5	1	30	30	1
OE	UAS-Ugt86Dd[A3]	c42.Gal4	nic	5	1	30	25	0.833333333
OE	UAS-Ugt86Dd[A3]	c42.Gal4	nic	5	2	30	27	0.9
OE	UAS-Ugt86Dd[A3]	c710.Gal4	con	4	1	30	28	0.933333333
OE	UAS-Ugt86Dd[A3]	c710.Gal4	con	4	2	30	27	0.9
OE	UAS-Ugt86Dd[A3]	c710.Gal4	nic	4	1	30	1	0.033333333
OE	UAS-Ugt86Dd[A3]	c710.Gal4	nic	4	2	30	1	0.033333333
OE	UAS-Ugt86Dd[A3]	c710.Gal4	nic	4	3	30	0	0
OE	UAS-Ugt86Dd[A3]	c710.Gal4	nic	4	4	30	1	0.033333333
OE	UAS-Ugt86Dd[A3]	c710.Gal4	con	5	1	30	29	0.966666667
OE	UAS-Ugt86Dd[A3]	c710.Gal4	nic	5	1	30	9	0.3
OE	UAS-Ugt86Dd[A3]	c710.Gal4	nic	5	2	30	7	0.233333333
OE	UAS-Ugt86Dd[A3]	c724.Gal4	con	6	1	30	25	0.833333333
OE	UAS-Ugt86Dd[A3]	c724.Gal4	nic	6	1	30	14	0.466666667
OE	UAS-Ugt86Dd[A3]	c724.Gal4	nic	6	2	30	11	0.366666667
OE	UAS-Ugt86Dd[A3]	c724.Gal4	nic	6	3	30	9	0.3
OE	UAS-Ugt86Dd[A3]	c724.Gal4	con	7	1	30	26	0.866666667
OE	UAS-Ugt86Dd[A3]	c724.Gal4	nic	7	1	30	19	0.633333333
OE	UAS-Ugt86Dd[A3]	c724.Gal4	nic	7	2	30	12	0.4
OE	UAS-Ugt86Dd[A3]	c724.Gal4	nic	7	3	30	15	0.5
OE	UAS-Ugt86Dd[A3]	1099.Gal4	con	4	1	30	25	0.833333333
OE	UAS-Ugt86Dd[A3]	1099.Gal4	con	4	2	30	27	0.9
OE	UAS-Ugt86Dd[A3]	1099.Gal4	nic	4	1	30	22	0.733333333
OE	UAS-Ugt86Dd[A3]	1099.Gal4	nic	4	2	30	21	0.7
OE	UAS-Ugt86Dd[A3]	1099.Gal4	nic	4	3	30	24	0.8
OE	UAS-Ugt86Dd[A3]	1099.Gal4	nic	4	4	30	22	0.733333333
OE	UAS-Ugt86Dd[A3]	1099.Gal4	con	5	1	30	24	0.8
OE	UAS-Ugt86Dd[A3]	1099.Gal4	nic	5	1	30	25	0.833333333
OE	UAS-Ugt86Dd[A3]	1099.Gal4	nic	5	2	30	23	0.766666667
OE	UAS-Ugt86Dd[A3]	uro.Gal4	con	4	1	30	28	0.933333333
OE	UAS-Ugt86Dd[A3]	uro.Gal4	con	4	2	30	27	0.9
OE	UAS-Ugt86Dd[A3]	uro.Gal4	nic	4	1	30	18	0.6
OE	UAS-Ugt86Dd[A3]	uro.Gal4	nic	4	2	30	18	0.6
OE	UAS-Ugt86Dd[A3]	uro.Gal4	nic	4	3	30	18	0.6
OE	UAS-Ugt86Dd[A3]	uro.Gal4	nic	4	4	30	16	0.533333333
OE	UAS-Ugt86Dd[A3]	uro.Gal4	con	5	1	30	29	0.966666667
OE	UAS-Ugt86Dd[A3]	uro.Gal4	nic	5	1	30	21	0.7
OE	UAS-Ugt86Dd[A3]	uro.Gal4	nic	5	2	30	21	0.7
OE	UAS-Ugt86Dd[A4(1)]	1967.Gal4	con	3	1	30	26	0.866666667
OE	UAS-Ugt86Dd[A4(1)]	1967.Gal4	con	3	2	30	27	0.9
OE	UAS-Ugt86Dd[A4(1)]	1967.Gal4	nic	3	1	30	23	0.766666667
OE	UAS-Ugt86Dd[A4(1)]	1967.Gal4	nic	3	2	30	23	0.766666667
OE	UAS-Ugt86Dd[A4(1)]	1967.Gal4	nic	3	3	30	27	0.9
OE	UAS-Ugt86Dd[A4(1)]	1967.Gal4	nic	3	4	30	24	0.8
OE	UAS-Ugt86Dd[A4(1)]	1967.Gal4	con	5	1	30	26	0.866666667
OE	UAS-Ugt86Dd[A4(1)]	1967.Gal4	nic	5	1	30	25	0.833333333
OE	UAS-Ugt86Dd[A4(1)]	1967.Gal4	nic	5	2	30	25	0.833333333
OE	UAS-Ugt86Dd[A4(1)]	43656.Gal4	con	1	1	30	27	0.9
OE	UAS-Ugt86Dd[A4(1)]	43656.Gal4	nic	1	1	30	25	0.833333333
OE	UAS-Ugt86Dd[A4(1)]	43656.Gal4	nic	1	2	30	26	0.866666667
OE	UAS-Ugt86Dd[A4(1)]	43656.Gal4	nic	1	3	30	30	1
OE	UAS-Ugt86Dd[A4(1)]	43656.Gal4	con	2	1	30	29	0.966666667
OE	UAS-Ugt86Dd[A4(1)]	43656.Gal4	nic	2	1	30	28	0.933333333
OE	UAS-Ugt86Dd[A4(1)]	43656.Gal4	nic	2	2	30	30	1
OE	UAS-Ugt86Dd[A4(1)]	43656.Gal4	nic	2	3	30	28	0.933333333
OE	UAS-Ugt86Dd[A4(1)]	c42.Gal4	con	4	1	30	29	0.966666667
OE	UAS-Ugt86Dd[A4(1)]	c42.Gal4	nic	4	1	30	24	0.8
OE	UAS-Ugt86Dd[A4(1)]	c42.Gal4	nic	4	2	30	25	0.833333333
OE	UAS-Ugt86Dd[A4(1)]	c42.Gal4	nic	4	3	30	24	0.8
OE	UAS-Ugt86Dd[A4(1)]	c42.Gal4	nic	4	4	30	23	0.766666667
OE	UAS-Ugt86Dd[A4(1)]	c42.Gal4	con	5	1	30	29	0.966666667
OE	UAS-Ugt86Dd[A4(1)]	c42.Gal4	nic	5	1	30	30	1
OE	UAS-Ugt86Dd[A4(1)]	c42.Gal4	nic	5	2	30	30	1
OE	UAS-Ugt86Dd[A4(1)]	c710.Gal4	con	4	1	30	29	0.966666667
OE	UAS-Ugt86Dd[A4(1)]	c710.Gal4	con	4	2	30	28	0.933333333
OE	UAS-Ugt86Dd[A4(1)]	c710.Gal4	nic	4	1	30	27	0.9
OE	UAS-Ugt86Dd[A4(1)]	c710.Gal4	nic	4	2	30	25	0.833333333
OE	UAS-Ugt86Dd[A4(1)]	c710.Gal4	nic	4	3	30	27	0.9
OE	UAS-Ugt86Dd[A4(1)]	c710.Gal4	nic	4	4	30	24	0.8
OE	UAS-Ugt86Dd[A4(1)]	c710.Gal4	con	5	1	30	26	0.866666667
OE	UAS-Ugt86Dd[A4(1)]	c710.Gal4	nic	5	1	30	23	0.766666667
OE	UAS-Ugt86Dd[A4(1)]	c710.Gal4	nic	5	2	30	26	0.866666667
OE	UAS-Ugt86Dd[A4(1)]	c724.Gal4	con	6	1	30	27	0.9
OE	UAS-Ugt86Dd[A4(1)]	c724.Gal4	nic	6	1	30	21	0.7
OE	UAS-Ugt86Dd[A4(1)]	c724.Gal4	nic	6	2	30	21	0.7
OE	UAS-Ugt86Dd[A4(1)]	c724.Gal4	nic	6	3	30	22	0.733333333
OE	UAS-Ugt86Dd[A4(1)]	c724.Gal4	con	7	1	30	25	0.833333333
OE	UAS-Ugt86Dd[A4(1)]	c724.Gal4	nic	7	1	30	23	0.766666667
OE	UAS-Ugt86Dd[A4(1)]	c724.Gal4	nic	7	2	30	26	0.866666667
OE	UAS-Ugt86Dd[A4(1)]	c724.Gal4	nic	7	3	30	21	0.7
OE	UAS-Ugt86Dd[A4(1)]	1099.Gal4	con	4	1	30	27	0.9
OE	UAS-Ugt86Dd[A4(1)]	1099.Gal4	con	4	2	30	27	0.9
OE	UAS-Ugt86Dd[A4(1)]	1099.Gal4	nic	4	1	30	25	0.833333333
OE	UAS-Ugt86Dd[A4(1)]	1099.Gal4	nic	4	2	30	23	0.766666667
OE	UAS-Ugt86Dd[A4(1)]	1099.Gal4	nic	4	3	30	24	0.8
OE	UAS-Ugt86Dd[A4(1)]	1099.Gal4	nic	4	4	30	24	0.8
OE	UAS-Ugt86Dd[A4(1)]	1099.Gal4	con	5	1	30	24	0.8
OE	UAS-Ugt86Dd[A4(1)]	1099.Gal4	nic	5	1	30	26	0.866666667
OE	UAS-Ugt86Dd[A4(1)]	1099.Gal4	nic	5	2	30	26	0.866666667
OE	UAS-Ugt86Dd[A4(1)]	uro.Gal4	con	4	1	30	27	0.9
OE	UAS-Ugt86Dd[A4(1)]	uro.Gal4	con	4	2	30	26	0.866666667
OE	UAS-Ugt86Dd[A4(1)]	uro.Gal4	nic	4	1	30	30	1
OE	UAS-Ugt86Dd[A4(1)]	uro.Gal4	nic	4	2	30	30	1
OE	UAS-Ugt86Dd[A4(1)]	uro.Gal4	nic	4	3	30	28	0.933333333
OE	UAS-Ugt86Dd[A4(1)]	uro.Gal4	nic	4	4	30	28	0.933333333
OE	UAS-Ugt86Dd[A4(1)]	uro.Gal4	con	5	1	30	27	0.9
OE	UAS-Ugt86Dd[A4(1)]	uro.Gal4	nic	5	1	30	27	0.9
OE	UAS-Ugt86Dd[A4(1)]	uro.Gal4	nic	5	2	30	28	0.933333333
OE	UAS-Ugt86Dd[A4(2)]	1967.Gal4	con	3	1	30	27	0.9
OE	UAS-Ugt86Dd[A4(2)]	1967.Gal4	con	3	2	30	27	0.9
OE	UAS-Ugt86Dd[A4(2)]	1967.Gal4	nic	3	1	30	26	0.866666667
OE	UAS-Ugt86Dd[A4(2)]	1967.Gal4	nic	3	2	30	25	0.833333333
OE	UAS-Ugt86Dd[A4(2)]	1967.Gal4	nic	3	3	30	28	0.933333333
OE	UAS-Ugt86Dd[A4(2)]	1967.Gal4	nic	3	4	30	25	0.833333333
OE	UAS-Ugt86Dd[A4(2)]	1967.Gal4	con	5	1	30	27	0.9
OE	UAS-Ugt86Dd[A4(2)]	1967.Gal4	nic	5	1	30	26	0.866666667
OE	UAS-Ugt86Dd[A4(2)]	1967.Gal4	nic	5	2	30	30	1
OE	UAS-Ugt86Dd[A4(2)]	43656.Gal4	con	1	1	30	25	0.833333333
OE	UAS-Ugt86Dd[A4(2)]	43656.Gal4	nic	1	1	30	28	0.933333333
OE	UAS-Ugt86Dd[A4(2)]	43656.Gal4	nic	1	2	30	26	0.866666667
OE	UAS-Ugt86Dd[A4(2)]	43656.Gal4	nic	1	3	30	25	0.833333333
OE	UAS-Ugt86Dd[A4(2)]	43656.Gal4	con	2	1	30	28	0.933333333
OE	UAS-Ugt86Dd[A4(2)]	43656.Gal4	nic	2	1	30	25	0.833333333
OE	UAS-Ugt86Dd[A4(2)]	43656.Gal4	nic	2	2	30	27	0.9
OE	UAS-Ugt86Dd[A4(2)]	43656.Gal4	nic	2	3	30	28	0.933333333
OE	UAS-Ugt86Dd[A4(2)]	c42.Gal4	con	4	1	30	28	0.933333333
OE	UAS-Ugt86Dd[A4(2)]	c42.Gal4	nic	4	1	30	24	0.8
OE	UAS-Ugt86Dd[A4(2)]	c42.Gal4	nic	4	2	30	23	0.766666667
OE	UAS-Ugt86Dd[A4(2)]	c42.Gal4	nic	4	3	30	26	0.866666667
OE	UAS-Ugt86Dd[A4(2)]	c42.Gal4	nic	4	4	30	24	0.8
OE	UAS-Ugt86Dd[A4(2)]	c42.Gal4	con	5	1	30	29	0.966666667
OE	UAS-Ugt86Dd[A4(2)]	c42.Gal4	nic	5	1	30	29	0.966666667
OE	UAS-Ugt86Dd[A4(2)]	c42.Gal4	nic	5	2	30	30	1
OE	UAS-Ugt86Dd[A4(2)]	c710.Gal4	con	4	1	30	28	0.933333333
OE	UAS-Ugt86Dd[A4(2)]	c710.Gal4	con	4	2	30	28	0.933333333
OE	UAS-Ugt86Dd[A4(2)]	c710.Gal4	nic	4	1	30	29	0.966666667
OE	UAS-Ugt86Dd[A4(2)]	c710.Gal4	nic	4	2	30	25	0.833333333
OE	UAS-Ugt86Dd[A4(2)]	c710.Gal4	nic	4	3	30	25	0.833333333
OE	UAS-Ugt86Dd[A4(2)]	c710.Gal4	nic	4	4	30	25	0.833333333
OE	UAS-Ugt86Dd[A4(2)]	c710.Gal4	con	5	1	30	27	0.9
OE	UAS-Ugt86Dd[A4(2)]	c710.Gal4	nic	5	1	30	27	0.9
OE	UAS-Ugt86Dd[A4(2)]	c710.Gal4	nic	5	2	30	27	0.9
OE	UAS-Ugt86Dd[A4(2)]	c724.Gal4	con	6	1	30	28	0.933333333
OE	UAS-Ugt86Dd[A4(2)]	c724.Gal4	nic	6	1	30	17	0.566666667
OE	UAS-Ugt86Dd[A4(2)]	c724.Gal4	nic	6	2	30	19	0.633333333
OE	UAS-Ugt86Dd[A4(2)]	c724.Gal4	nic	6	3	30	20	0.666666667
OE	UAS-Ugt86Dd[A4(2)]	c724.Gal4	con	7	1	30	25	0.833333333
OE	UAS-Ugt86Dd[A4(2)]	c724.Gal4	nic	7	1	30	26	0.866666667
OE	UAS-Ugt86Dd[A4(2)]	c724.Gal4	nic	7	2	30	26	0.866666667
OE	UAS-Ugt86Dd[A4(2)]	c724.Gal4	nic	7	3	30	22	0.733333333
OE	UAS-Ugt86Dd[A4(2)]	1099.Gal4	con	4	1	30	26	0.866666667
OE	UAS-Ugt86Dd[A4(2)]	1099.Gal4	con	4	2	30	27	0.9
OE	UAS-Ugt86Dd[A4(2)]	1099.Gal4	nic	4	1	30	26	0.866666667
OE	UAS-Ugt86Dd[A4(2)]	1099.Gal4	nic	4	2	30	25	0.833333333
OE	UAS-Ugt86Dd[A4(2)]	1099.Gal4	nic	4	3	30	27	0.9
OE	UAS-Ugt86Dd[A4(2)]	1099.Gal4	nic	4	4	30	24	0.8
OE	UAS-Ugt86Dd[A4(2)]	1099.Gal4	con	5	1	30	25	0.833333333
OE	UAS-Ugt86Dd[A4(2)]	1099.Gal4	nic	5	1	30	25	0.833333333
OE	UAS-Ugt86Dd[A4(2)]	1099.Gal4	nic	5	2	30	29	0.966666667
OE	UAS-Ugt86Dd[A4(2)]	uro.Gal4	con	4	1	30	27	0.9
OE	UAS-Ugt86Dd[A4(2)]	uro.Gal4	con	4	2	30	28	0.933333333
OE	UAS-Ugt86Dd[A4(2)]	uro.Gal4	nic	4	1	30	27	0.9
OE	UAS-Ugt86Dd[A4(2)]	uro.Gal4	nic	4	2	30	25	0.833333333
OE	UAS-Ugt86Dd[A4(2)]	uro.Gal4	nic	4	3	30	28	0.933333333
OE	UAS-Ugt86Dd[A4(2)]	uro.Gal4	nic	4	4	30	28	0.933333333
OE	UAS-Ugt86Dd[A4(2)]	uro.Gal4	con	5	1	30	27	0.9
OE	UAS-Ugt86Dd[A4(2)]	uro.Gal4	nic	5	1	30	29	0.966666667
OE	UAS-Ugt86Dd[A4(2)]	uro.Gal4	nic	5	2	30	30	1
OE	UAS-Ugt86Dd[A4(3)]	1967.Gal4	con	3	1	30	28	0.933333333
OE	UAS-Ugt86Dd[A4(3)]	1967.Gal4	con	3	2	30	26	0.866666667
OE	UAS-Ugt86Dd[A4(3)]	1967.Gal4	nic	3	1	30	21	0.7
OE	UAS-Ugt86Dd[A4(3)]	1967.Gal4	nic	3	2	30	25	0.833333333
OE	UAS-Ugt86Dd[A4(3)]	1967.Gal4	nic	3	3	30	25	0.833333333
OE	UAS-Ugt86Dd[A4(3)]	1967.Gal4	nic	3	4	30	28	0.933333333
OE	UAS-Ugt86Dd[A4(3)]	1967.Gal4	con	5	1	30	25	0.833333333
OE	UAS-Ugt86Dd[A4(3)]	1967.Gal4	nic	5	1	30	24	0.8
OE	UAS-Ugt86Dd[A4(3)]	1967.Gal4	nic	5	2	30	26	0.866666667
OE	UAS-Ugt86Dd[A4(3)]	43656.Gal4	con	1	1	30	29	0.966666667
OE	UAS-Ugt86Dd[A4(3)]	43656.Gal4	nic	1	1	30	28	0.933333333
OE	UAS-Ugt86Dd[A4(3)]	43656.Gal4	nic	1	2	30	27	0.9
OE	UAS-Ugt86Dd[A4(3)]	43656.Gal4	nic	1	3	30	27	0.9
OE	UAS-Ugt86Dd[A4(3)]	43656.Gal4	con	2	1	30	30	1
OE	UAS-Ugt86Dd[A4(3)]	43656.Gal4	nic	2	1	30	26	0.866666667
OE	UAS-Ugt86Dd[A4(3)]	43656.Gal4	nic	2	2	30	27	0.9
OE	UAS-Ugt86Dd[A4(3)]	43656.Gal4	nic	2	3	30	27	0.9
OE	UAS-Ugt86Dd[A4(3)]	c42.Gal4	con	4	1	30	27	0.9
OE	UAS-Ugt86Dd[A4(3)]	c42.Gal4	nic	4	1	30	24	0.8
OE	UAS-Ugt86Dd[A4(3)]	c42.Gal4	nic	4	2	30	26	0.866666667
OE	UAS-Ugt86Dd[A4(3)]	c42.Gal4	nic	4	3	30	24	0.8
OE	UAS-Ugt86Dd[A4(3)]	c42.Gal4	nic	4	4	30	26	0.866666667
OE	UAS-Ugt86Dd[A4(3)]	c42.Gal4	con	5	1	30	30	1
OE	UAS-Ugt86Dd[A4(3)]	c42.Gal4	nic	5	1	30	29	0.966666667
OE	UAS-Ugt86Dd[A4(3)]	c42.Gal4	nic	5	2	30	30	1
OE	UAS-Ugt86Dd[A4(3)]	c710.Gal4	con	4	1	30	30	1
OE	UAS-Ugt86Dd[A4(3)]	c710.Gal4	con	4	2	30	27	0.9
OE	UAS-Ugt86Dd[A4(3)]	c710.Gal4	nic	4	1	30	28	0.933333333
OE	UAS-Ugt86Dd[A4(3)]	c710.Gal4	nic	4	2	30	29	0.966666667
OE	UAS-Ugt86Dd[A4(3)]	c710.Gal4	nic	4	3	30	28	0.933333333
OE	UAS-Ugt86Dd[A4(3)]	c710.Gal4	nic	4	4	30	30	1
OE	UAS-Ugt86Dd[A4(3)]	c710.Gal4	con	5	1	30	30	1
OE	UAS-Ugt86Dd[A4(3)]	c710.Gal4	nic	5	1	30	29	0.966666667
OE	UAS-Ugt86Dd[A4(3)]	c710.Gal4	nic	5	2	30	27	0.9
OE	UAS-Ugt86Dd[A4(3)]	c724.Gal4	con	6	1	30	26	0.866666667
OE	UAS-Ugt86Dd[A4(3)]	c724.Gal4	nic	6	1	30	17	0.566666667
OE	UAS-Ugt86Dd[A4(3)]	c724.Gal4	nic	6	2	30	24	0.8
OE	UAS-Ugt86Dd[A4(3)]	c724.Gal4	nic	6	3	30	23	0.766666667
OE	UAS-Ugt86Dd[A4(3)]	c724.Gal4	con	7	1	30	21	0.7
OE	UAS-Ugt86Dd[A4(3)]	c724.Gal4	nic	7	1	30	22	0.733333333
OE	UAS-Ugt86Dd[A4(3)]	c724.Gal4	nic	7	2	30	21	0.7
OE	UAS-Ugt86Dd[A4(3)]	c724.Gal4	nic	7	3	30	24	0.8
OE	UAS-Ugt86Dd[A4(3)]	1099.Gal4	con	4	1	30	25	0.833333333
OE	UAS-Ugt86Dd[A4(3)]	1099.Gal4	con	4	2	30	27	0.9
OE	UAS-Ugt86Dd[A4(3)]	1099.Gal4	nic	4	1	30	26	0.866666667
OE	UAS-Ugt86Dd[A4(3)]	1099.Gal4	nic	4	2	30	27	0.9
OE	UAS-Ugt86Dd[A4(3)]	1099.Gal4	nic	4	3	30	26	0.866666667
OE	UAS-Ugt86Dd[A4(3)]	1099.Gal4	nic	4	4	30	22	0.733333333
OE	UAS-Ugt86Dd[A4(3)]	1099.Gal4	con	5	1	30	25	0.833333333
OE	UAS-Ugt86Dd[A4(3)]	1099.Gal4	nic	5	1	30	27	0.9
OE	UAS-Ugt86Dd[A4(3)]	1099.Gal4	nic	5	2	30	26	0.866666667
OE	UAS-Ugt86Dd[A4(3)]	uro.Gal4	con	4	1	30	27	0.9
OE	UAS-Ugt86Dd[A4(3)]	uro.Gal4	con	4	2	30	27	0.9
OE	UAS-Ugt86Dd[A4(3)]	uro.Gal4	nic	4	1	30	26	0.866666667
OE	UAS-Ugt86Dd[A4(3)]	uro.Gal4	nic	4	2	30	26	0.866666667
OE	UAS-Ugt86Dd[A4(3)]	uro.Gal4	nic	4	3	30	28	0.933333333
OE	UAS-Ugt86Dd[A4(3)]	uro.Gal4	nic	4	4	30	29	0.966666667
OE	UAS-Ugt86Dd[A4(3)]	uro.Gal4	con	5	1	30	29	0.966666667
OE	UAS-Ugt86Dd[A4(3)]	uro.Gal4	nic	5	1	30	30	1
OE	UAS-Ugt86Dd[A4(3)]	uro.Gal4	nic	5	2	30	29	0.966666667
OE	UAS-Ugt86Dd[A4(4)]	1967.Gal4	con	3	1	30	27	0.9
OE	UAS-Ugt86Dd[A4(4)]	1967.Gal4	con	3	2	30	27	0.9
OE	UAS-Ugt86Dd[A4(4)]	1967.Gal4	nic	3	1	30	26	0.866666667
OE	UAS-Ugt86Dd[A4(4)]	1967.Gal4	nic	3	2	30	26	0.866666667
OE	UAS-Ugt86Dd[A4(4)]	1967.Gal4	nic	3	3	30	25	0.833333333
OE	UAS-Ugt86Dd[A4(4)]	1967.Gal4	nic	3	4	30	26	0.866666667
OE	UAS-Ugt86Dd[A4(4)]	1967.Gal4	con	5	1	30	25	0.833333333
OE	UAS-Ugt86Dd[A4(4)]	1967.Gal4	nic	5	1	30	26	0.866666667
OE	UAS-Ugt86Dd[A4(4)]	1967.Gal4	nic	5	2	30	25	0.833333333
OE	UAS-Ugt86Dd[A4(4)]	43656.Gal4	con	1	1	30	27	0.9
OE	UAS-Ugt86Dd[A4(4)]	43656.Gal4	nic	1	1	30	25	0.833333333
OE	UAS-Ugt86Dd[A4(4)]	43656.Gal4	nic	1	2	30	29	0.966666667
OE	UAS-Ugt86Dd[A4(4)]	43656.Gal4	nic	1	3	30	28	0.933333333
OE	UAS-Ugt86Dd[A4(4)]	43656.Gal4	con	2	1	30	29	0.966666667
OE	UAS-Ugt86Dd[A4(4)]	43656.Gal4	con	2	2	30	27	0.9
OE	UAS-Ugt86Dd[A4(4)]	43656.Gal4	nic	2	1	30	27	0.9
OE	UAS-Ugt86Dd[A4(4)]	43656.Gal4	nic	2	2	30	26	0.866666667
OE	UAS-Ugt86Dd[A4(4)]	43656.Gal4	nic	2	3	30	28	0.933333333
OE	UAS-Ugt86Dd[A4(4)]	c42.Gal4	con	4	1	30	26	0.866666667
OE	UAS-Ugt86Dd[A4(4)]	c42.Gal4	nic	4	1	30	26	0.866666667
OE	UAS-Ugt86Dd[A4(4)]	c42.Gal4	nic	4	2	30	24	0.8
OE	UAS-Ugt86Dd[A4(4)]	c42.Gal4	nic	4	3	30	26	0.866666667
OE	UAS-Ugt86Dd[A4(4)]	c42.Gal4	nic	4	4	30	26	0.866666667
OE	UAS-Ugt86Dd[A4(4)]	c42.Gal4	con	5	1	30	27	0.9
OE	UAS-Ugt86Dd[A4(4)]	c42.Gal4	nic	5	1	30	29	0.966666667
OE	UAS-Ugt86Dd[A4(4)]	c42.Gal4	nic	5	2	30	29	0.966666667
OE	UAS-Ugt86Dd[A4(4)]	c710.Gal4	con	4	1	30	27	0.9
OE	UAS-Ugt86Dd[A4(4)]	c710.Gal4	con	4	2	30	29	0.966666667
OE	UAS-Ugt86Dd[A4(4)]	c710.Gal4	nic	4	1	30	29	0.966666667
OE	UAS-Ugt86Dd[A4(4)]	c710.Gal4	nic	4	2	30	29	0.966666667
OE	UAS-Ugt86Dd[A4(4)]	c710.Gal4	nic	4	3	30	29	0.966666667
OE	UAS-Ugt86Dd[A4(4)]	c710.Gal4	nic	4	4	30	28	0.933333333
OE	UAS-Ugt86Dd[A4(4)]	c710.Gal4	con	5	1	30	28	0.933333333
OE	UAS-Ugt86Dd[A4(4)]	c710.Gal4	nic	5	1	30	29	0.966666667
OE	UAS-Ugt86Dd[A4(4)]	c710.Gal4	nic	5	2	30	29	0.966666667
OE	UAS-Ugt86Dd[A4(4)]	c724.Gal4	con	6	1	30	27	0.9
OE	UAS-Ugt86Dd[A4(4)]	c724.Gal4	nic	6	1	30	21	0.7
OE	UAS-Ugt86Dd[A4(4)]	c724.Gal4	nic	6	2	30	23	0.766666667
OE	UAS-Ugt86Dd[A4(4)]	c724.Gal4	nic	6	3	30	22	0.733333333
OE	UAS-Ugt86Dd[A4(4)]	c724.Gal4	con	7	1	30	26	0.866666667
OE	UAS-Ugt86Dd[A4(4)]	c724.Gal4	nic	7	1	30	22	0.733333333
OE	UAS-Ugt86Dd[A4(4)]	c724.Gal4	nic	7	2	30	21	0.7
OE	UAS-Ugt86Dd[A4(4)]	c724.Gal4	nic	7	3	30	21	0.7
OE	UAS-Ugt86Dd[A4(4)]	1099.Gal4	con	4	1	30	25	0.833333333
OE	UAS-Ugt86Dd[A4(4)]	1099.Gal4	con	4	2	30	28	0.933333333
OE	UAS-Ugt86Dd[A4(4)]	1099.Gal4	nic	4	1	30	25	0.833333333
OE	UAS-Ugt86Dd[A4(4)]	1099.Gal4	nic	4	2	30	25	0.833333333
OE	UAS-Ugt86Dd[A4(4)]	1099.Gal4	nic	4	3	30	26	0.866666667
OE	UAS-Ugt86Dd[A4(4)]	1099.Gal4	nic	4	4	30	25	0.833333333
OE	UAS-Ugt86Dd[A4(4)]	1099.Gal4	con	5	1	30	24	0.8
OE	UAS-Ugt86Dd[A4(4)]	1099.Gal4	nic	5	1	30	30	1
OE	UAS-Ugt86Dd[A4(4)]	1099.Gal4	nic	5	2	30	25	0.833333333
OE	UAS-Ugt86Dd[A4(4)]	uro.Gal4	con	4	1	30	28	0.933333333
OE	UAS-Ugt86Dd[A4(4)]	uro.Gal4	con	4	2	30	26	0.866666667
OE	UAS-Ugt86Dd[A4(4)]	uro.Gal4	nic	4	1	30	27	0.9
OE	UAS-Ugt86Dd[A4(4)]	uro.Gal4	nic	4	2	30	28	0.933333333
OE	UAS-Ugt86Dd[A4(4)]	uro.Gal4	nic	4	3	30	29	0.966666667
OE	UAS-Ugt86Dd[A4(4)]	uro.Gal4	nic	4	4	30	30	1
OE	UAS-Ugt86Dd[A4(4)]	uro.Gal4	con	5	1	30	28	0.933333333
OE	UAS-Ugt86Dd[A4(4)]	uro.Gal4	nic	5	1	30	29	0.966666667
OE	UAS-Ugt86Dd[A4(4)]	uro.Gal4	nic	5	2	30	27	0.9
OE	UAS-Ugt86Dd[A4(5)]	1967.Gal4	con	3	1	30	26	0.866666667
OE	UAS-Ugt86Dd[A4(5)]	1967.Gal4	con	3	2	30	27	0.9
OE	UAS-Ugt86Dd[A4(5)]	1967.Gal4	nic	3	1	30	25	0.833333333
OE	UAS-Ugt86Dd[A4(5)]	1967.Gal4	nic	3	2	30	23	0.766666667
OE	UAS-Ugt86Dd[A4(5)]	1967.Gal4	nic	3	3	30	28	0.933333333
OE	UAS-Ugt86Dd[A4(5)]	1967.Gal4	nic	3	4	30	23	0.766666667
OE	UAS-Ugt86Dd[A4(5)]	1967.Gal4	con	5	1	30	26	0.866666667
OE	UAS-Ugt86Dd[A4(5)]	1967.Gal4	nic	5	1	30	23	0.766666667
OE	UAS-Ugt86Dd[A4(5)]	1967.Gal4	nic	5	2	30	26	0.866666667
OE	UAS-Ugt86Dd[A4(5)]	43656.Gal4	con	1	1	30	26	0.866666667
OE	UAS-Ugt86Dd[A4(5)]	43656.Gal4	nic	1	1	30	29	0.966666667
OE	UAS-Ugt86Dd[A4(5)]	43656.Gal4	nic	1	2	30	29	0.966666667
OE	UAS-Ugt86Dd[A4(5)]	43656.Gal4	nic	1	3	30	27	0.9
OE	UAS-Ugt86Dd[A4(5)]	43656.Gal4	con	2	1	30	29	0.966666667
OE	UAS-Ugt86Dd[A4(5)]	43656.Gal4	nic	2	1	30	27	0.9
OE	UAS-Ugt86Dd[A4(5)]	43656.Gal4	nic	2	2	30	27	0.9
OE	UAS-Ugt86Dd[A4(5)]	43656.Gal4	nic	2	3	30	28	0.933333333
OE	UAS-Ugt86Dd[A4(5)]	c42.Gal4	con	4	1	30	27	0.9
OE	UAS-Ugt86Dd[A4(5)]	c42.Gal4	nic	4	1	30	23	0.766666667
OE	UAS-Ugt86Dd[A4(5)]	c42.Gal4	nic	4	2	30	26	0.866666667
OE	UAS-Ugt86Dd[A4(5)]	c42.Gal4	nic	4	3	30	26	0.866666667
OE	UAS-Ugt86Dd[A4(5)]	c42.Gal4	nic	4	4	30	26	0.866666667
OE	UAS-Ugt86Dd[A4(5)]	c42.Gal4	con	5	1	30	28	0.933333333
OE	UAS-Ugt86Dd[A4(5)]	c42.Gal4	nic	5	1	30	30	1
OE	UAS-Ugt86Dd[A4(5)]	c42.Gal4	nic	5	2	30	28	0.933333333
OE	UAS-Ugt86Dd[A4(5)]	c710.Gal4	con	4	1	30	29	0.966666667
OE	UAS-Ugt86Dd[A4(5)]	c710.Gal4	con	4	2	30	28	0.933333333
OE	UAS-Ugt86Dd[A4(5)]	c710.Gal4	nic	4	1	30	29	0.966666667
OE	UAS-Ugt86Dd[A4(5)]	c710.Gal4	nic	4	2	30	28	0.933333333
OE	UAS-Ugt86Dd[A4(5)]	c710.Gal4	nic	4	3	30	29	0.966666667
OE	UAS-Ugt86Dd[A4(5)]	c710.Gal4	nic	4	4	30	27	0.9
OE	UAS-Ugt86Dd[A4(5)]	c710.Gal4	con	5	1	30	29	0.966666667
OE	UAS-Ugt86Dd[A4(5)]	c710.Gal4	nic	5	1	30	28	0.933333333
OE	UAS-Ugt86Dd[A4(5)]	c710.Gal4	nic	5	2	30	29	0.966666667
OE	UAS-Ugt86Dd[A4(5)]	c724.Gal4	con	6	1	30	25	0.833333333
OE	UAS-Ugt86Dd[A4(5)]	c724.Gal4	nic	6	1	30	23	0.766666667
OE	UAS-Ugt86Dd[A4(5)]	c724.Gal4	nic	6	2	30	22	0.733333333
OE	UAS-Ugt86Dd[A4(5)]	c724.Gal4	nic	6	3	30	25	0.833333333
OE	UAS-Ugt86Dd[A4(5)]	c724.Gal4	con	7	1	30	22	0.733333333
OE	UAS-Ugt86Dd[A4(5)]	c724.Gal4	nic	7	1	30	28	0.933333333
OE	UAS-Ugt86Dd[A4(5)]	c724.Gal4	nic	7	2	30	24	0.8
OE	UAS-Ugt86Dd[A4(5)]	c724.Gal4	nic	7	3	30	21	0.7
OE	UAS-Ugt86Dd[A4(5)]	1099.Gal4	con	4	1	30	28	0.933333333
OE	UAS-Ugt86Dd[A4(5)]	1099.Gal4	con	4	2	30	27	0.9
OE	UAS-Ugt86Dd[A4(5)]	1099.Gal4	nic	4	1	30	25	0.833333333
OE	UAS-Ugt86Dd[A4(5)]	1099.Gal4	nic	4	2	30	26	0.866666667
OE	UAS-Ugt86Dd[A4(5)]	1099.Gal4	nic	4	3	30	25	0.833333333
OE	UAS-Ugt86Dd[A4(5)]	1099.Gal4	nic	4	4	30	25	0.833333333
OE	UAS-Ugt86Dd[A4(5)]	1099.Gal4	con	5	1	30	27	0.9
OE	UAS-Ugt86Dd[A4(5)]	1099.Gal4	nic	5	1	30	26	0.866666667
OE	UAS-Ugt86Dd[A4(5)]	1099.Gal4	nic	5	2	30	26	0.866666667
OE	UAS-Ugt86Dd[A4(5)]	uro.Gal4	con	4	1	30	27	0.9
OE	UAS-Ugt86Dd[A4(5)]	uro.Gal4	con	4	2	30	27	0.9
OE	UAS-Ugt86Dd[A4(5)]	uro.Gal4	nic	4	1	30	27	0.9
OE	UAS-Ugt86Dd[A4(5)]	uro.Gal4	nic	4	2	30	30	1
OE	UAS-Ugt86Dd[A4(5)]	uro.Gal4	nic	4	3	30	29	0.966666667
OE	UAS-Ugt86Dd[A4(5)]	uro.Gal4	nic	4	4	30	26	0.866666667
OE	UAS-Ugt86Dd[A4(5)]	uro.Gal4	con	5	1	30	29	0.966666667
OE	UAS-Ugt86Dd[A4(5)]	uro.Gal4	nic	5	1	30	29	0.966666667
OE	UAS-Ugt86Dd[A4(5)]	uro.Gal4	nic	5	2	30	28	0.933333333
DGRP	DGRPpop.ins	DGRPpop.ins	nic	1	1	30	28	0.933333333
DGRP	DGRPpop.ins	DGRPpop.ins	nic	1	2	30	28	0.933333333
DGRP	DGRPpop.ins	DGRPpop.ins	nic	1	3	30	27	0.9
DGRP	DGRPpop.ins	DGRPpop.ins	nic	1	4	30	28	0.933333333
DGRP	DGRPpop.ins	DGRPpop.ins	nic	1	5	30	29	0.966666667
DGRP	DGRPpop.ins	DGRPpop.ins	nic	1	6	30	27	0.9
DGRP	DGRPpop.ins	DGRPpop.ins	nic	1	7	30	29	0.966666667
DGRP	DGRPpop.ins	DGRPpop.ins	nic	1	8	30	28	0.933333333
DGRP	DGRPpop.ins	DGRPpop.ins	nic	1	9	30	30	1
DGRP	DGRPpop.ins	DGRPpop.ins	nic	1	10	30	30	1
DGRP	DGRPpop.ins	DGRPpop.ins	nic	1	11	30	27	0.9
DGRP	DGRPpop.ins	DGRPpop.ins	nic	1	12	30	26	0.866666667
DGRP	DGRPpop.ins	DGRPpop.ins	nic	1	13	30	27	0.9
DGRP	DGRPpop.ins	DGRPpop.ins	nic	1	14	30	29	0.966666667
DGRP	DGRPpop.ins	DGRPpop.ins	nic	1	15	30	29	0.966666667
DGRP	DGRPpop.ins	DGRPpop.ins	nic	1	16	30	30	1
DGRP	DGRPpop.ins	DGRPpop.ins	nic	1	17	30	25	0.833333333
DGRP	DGRPpop.ins	DGRPpop.ins	nic	1	18	30	26	0.866666667
DGRP	DGRPpop.ins	DGRPpop.ins	nic	1	19	30	28	0.933333333
DGRP	DGRPpop.ins	DGRPpop.ins	nic	1	20	30	30	1
DGRP	DGRPpop.del	DGRPpop.del	nic	1	1	30	27	0.9
DGRP	DGRPpop.del	DGRPpop.del	nic	1	2	30	28	0.933333333
DGRP	DGRPpop.del	DGRPpop.del	nic	1	3	30	25	0.833333333
DGRP	DGRPpop.del	DGRPpop.del	nic	1	4	30	25	0.833333333
DGRP	DGRPpop.del	DGRPpop.del	nic	1	5	30	28	0.933333333
DGRP	DGRPpop.del	DGRPpop.del	nic	1	6	30	26	0.866666667
DGRP	DGRPpop.del	DGRPpop.del	nic	1	7	30	27	0.9
DGRP	DGRPpop.del	DGRPpop.del	nic	1	8	30	26	0.866666667
DGRP	DGRPpop.del	DGRPpop.del	nic	1	9	30	29	0.966666667
DGRP	DGRPpop.del	DGRPpop.del	nic	1	10	30	28	0.933333333
DGRP	DGRPpop.del	DGRPpop.del	nic	1	11	30	26	0.866666667
DGRP	DGRPpop.del	DGRPpop.del	nic	1	12	30	27	0.9
DGRP	DGRPpop.del	DGRPpop.del	nic	1	13	30	29	0.966666667
DGRP	DGRPpop.del	DGRPpop.del	nic	1	14	30	28	0.933333333
DGRP	DGRPpop.del	DGRPpop.del	nic	1	15	30	27	0.9
DGRP	DGRPpop.del	DGRPpop.del	nic	1	16	30	28	0.933333333
DGRP	DGRPpop.del	DGRPpop.del	nic	1	17	30	27	0.9
DGRP	DGRPpop.del	DGRPpop.del	nic	1	18	30	25	0.833333333
DGRP	DGRPpop.del	DGRPpop.del	nic	1	19	30	23	0.766666667
DGRP	DGRPpop.del	DGRPpop.del	nic	1	20	30	27	0.9
CRISPR1	PremStop[13F.3F]	PremStop[13F.3F]	nic	1	1	30	14	0.466666667
CRISPR1	PremStop[13F.3F]	PremStop[13F.3F]	con	3	1	30	19	0.633333333
CRISPR1	PremStop[13F.3F]	PremStop[13F.3F]	nic	3	1	30	13	0.433333333
CRISPR1	PremStop[13F.3F]	PremStop[13F.3F]	con	4	1	30	22	0.733333333
CRISPR1	PremStop[13F.3F]	PremStop[13F.3F]	con	4	2	30	26	0.866666667
CRISPR1	PremStop[13F.3F]	PremStop[13F.3F]	nic	4	1	30	12	0.4
CRISPR1	PremStop[13F.3F]	PremStop[13F.3F]	nic	4	2	30	16	0.533333333
CRISPR1	PremStop[13F.3F]	PremStop[13F.3F]	con	5	1	30	24	0.8
CRISPR1	PremStop[13F.3F]	PremStop[13F.3F]	con	5	2	30	22	0.733333333
CRISPR1	PremStop[13F.3F]	PremStop[13F.3F]	nic	5	1	30	20	0.666666667
CRISPR1	PremStop[13F.3F]	PremStop[13F.3F]	nic	5	2	30	18	0.6
CRISPR1	PremStop[13M.2M]	PremStop[13M.2M]	nic	1	1	30	14	0.466666667
CRISPR1	PremStop[13M.2M]	PremStop[13M.2M]	con	2	1	30	19	0.633333333
CRISPR1	PremStop[13M.2M]	PremStop[13M.2M]	nic	2	1	30	4	0.133333333
CRISPR1	PremStop[13M.2M]	PremStop[13M.2M]	con	3	1	30	17	0.566666667
CRISPR1	PremStop[13M.2M]	PremStop[13M.2M]	nic	3	1	30	11	0.366666667
CRISPR1	PremStop[13M.2M]	PremStop[13M.2M]	con	4	1	30	26	0.866666667
CRISPR1	PremStop[13M.2M]	PremStop[13M.2M]	con	4	2	30	22	0.733333333
CRISPR1	PremStop[13M.2M]	PremStop[13M.2M]	nic	4	1	30	11	0.366666667
CRISPR1	PremStop[13M.2M]	PremStop[13M.2M]	nic	4	2	30	15	0.5
CRISPR1	PremStop[13M.2M]	PremStop[13M.2M]	con	5	1	30	26	0.866666667
CRISPR1	PremStop[13M.2M]	PremStop[13M.2M]	nic	5	1	30	9	0.3
CRISPR1	PremStop[13M.3F]	PremStop[13M.3F]	nic	1	1	30	15	0.5
CRISPR1	PremStop[13M.3F]	PremStop[13M.3F]	con	4	1	30	24	0.8
CRISPR1	PremStop[13M.3F]	PremStop[13M.3F]	con	4	2	30	27	0.9
CRISPR1	PremStop[13M.3F]	PremStop[13M.3F]	con	4	3	30	27	0.9
CRISPR1	PremStop[13M.3F]	PremStop[13M.3F]	nic	4	1	30	17	0.566666667
CRISPR1	PremStop[13M.3F]	PremStop[13M.3F]	nic	4	2	30	12	0.4
CRISPR1	PremStop[13M.3F]	PremStop[13M.3F]	nic	4	3	30	15	0.5
CRISPR1	PremStop[13M.3F]	PremStop[13M.3F]	con	5	1	30	24	0.8
CRISPR1	PremStop[13M.3F]	PremStop[13M.3F]	con	5	2	30	23	0.766666667
CRISPR1	PremStop[13M.3F]	PremStop[13M.3F]	nic	5	1	30	15	0.5
CRISPR1	PremStop[13M.3F]	PremStop[13M.3F]	nic	5	2	30	14	0.466666667
CRISPR1	PremStop[13M.5F]	PremStop[13M.5F]	nic	1	1	30	3	0.1
CRISPR1	PremStop[13M.5F]	PremStop[13M.5F]	con	2	1	30	25	0.833333333
CRISPR1	PremStop[13M.5F]	PremStop[13M.5F]	nic	2	1	30	14	0.466666667
CRISPR1	PremStop[13M.5F]	PremStop[13M.5F]	con	4	1	30	28	0.933333333
CRISPR1	PremStop[13M.5F]	PremStop[13M.5F]	con	4	2	30	26	0.866666667
CRISPR1	PremStop[13M.5F]	PremStop[13M.5F]	nic	4	1	30	15	0.5
CRISPR1	PremStop[13M.5F]	PremStop[13M.5F]	nic	4	2	30	19	0.633333333
CRISPR1	PremStop[13M.5F]	PremStop[13M.5F]	con	5	1	30	23	0.766666667
CRISPR1	PremStop[13M.5F]	PremStop[13M.5F]	con	5	2	30	26	0.866666667
CRISPR1	PremStop[13M.5F]	PremStop[13M.5F]	nic	5	1	30	20	0.666666667
CRISPR1	PremStop[13M.5F]	PremStop[13M.5F]	nic	5	2	30	22	0.733333333
CRISPR1	PremStop[19F.4F]	PremStop[19F.4F]	nic	1	1	30	1	0.033333333
CRISPR1	PremStop[19F.4F]	PremStop[19F.4F]	con	3	1	30	20	0.666666667
CRISPR1	PremStop[19F.4F]	PremStop[19F.4F]	nic	3	1	30	8	0.266666667
CRISPR1	PremStop[19F.4F]	PremStop[19F.4F]	con	4	1	30	20	0.666666667
CRISPR1	PremStop[19F.4F]	PremStop[19F.4F]	con	4	2	30	21	0.7
CRISPR1	PremStop[19F.4F]	PremStop[19F.4F]	nic	4	1	30	6	0.2
CRISPR1	PremStop[19F.4F]	PremStop[19F.4F]	nic	4	2	30	8	0.266666667
CRISPR1	PremStop[19F.4F]	PremStop[19F.4F]	con	5	1	30	25	0.833333333
CRISPR1	PremStop[19F.4F]	PremStop[19F.4F]	con	5	2	30	25	0.833333333
CRISPR1	PremStop[19F.4F]	PremStop[19F.4F]	nic	5	1	30	0	0
CRISPR1	PremStop[19F.4F]	PremStop[19F.4F]	nic	5	2	30	1	0.033333333
CRISPR1	PremStop[1F.2F]	PremStop[1F.2F]	nic	1	1	30	8	0.266666667
CRISPR1	PremStop[1F.2F]	PremStop[1F.2F]	con	3	1	30	21	0.7
CRISPR1	PremStop[1F.2F]	PremStop[1F.2F]	nic	3	1	30	13	0.433333333
CRISPR1	PremStop[1F.2F]	PremStop[1F.2F]	con	4	1	30	23	0.766666667
CRISPR1	PremStop[1F.2F]	PremStop[1F.2F]	con	4	2	30	25	0.833333333
CRISPR1	PremStop[1F.2F]	PremStop[1F.2F]	nic	4	1	30	15	0.5
CRISPR1	PremStop[1F.2F]	PremStop[1F.2F]	nic	4	2	30	8	0.266666667
CRISPR1	PremStop[1F.2F]	PremStop[1F.2F]	con	5	1	30	23	0.766666667
CRISPR1	PremStop[1F.2F]	PremStop[1F.2F]	con	5	2	30	21	0.7
CRISPR1	PremStop[1F.2F]	PremStop[1F.2F]	nic	5	1	30	10	0.333333333
CRISPR1	PremStop[1F.2F]	PremStop[1F.2F]	nic	5	2	30	14	0.466666667
CRISPR1	PremStop[1M.2F]	PremStop[1M.2F]	nic	1	1	30	6	0.2
CRISPR1	PremStop[1M.2F]	PremStop[1M.2F]	con	3	1	30	16	0.533333333
CRISPR1	PremStop[1M.2F]	PremStop[1M.2F]	nic	3	1	30	8	0.266666667
CRISPR1	PremStop[1M.2F]	PremStop[1M.2F]	con	4	1	30	19	0.633333333
CRISPR1	PremStop[1M.2F]	PremStop[1M.2F]	con	4	2	30	25	0.833333333
CRISPR1	PremStop[1M.2F]	PremStop[1M.2F]	nic	4	1	30	16	0.533333333
CRISPR1	PremStop[1M.2F]	PremStop[1M.2F]	nic	4	2	30	17	0.566666667
CRISPR1	PremStop[1M.2F]	PremStop[1M.2F]	con	5	1	30	22	0.733333333
CRISPR1	PremStop[1M.2F]	PremStop[1M.2F]	con	5	2	30	21	0.7
CRISPR1	PremStop[1M.2F]	PremStop[1M.2F]	nic	5	1	30	14	0.466666667
CRISPR1	PremStop[1M.2F]	PremStop[1M.2F]	nic	5	2	30	10	0.333333333
CRISPR1	PremStop[1M.2M]	PremStop[1M.2M]	nic	1	1	30	15	0.5
CRISPR1	PremStop[1M.2M]	PremStop[1M.2M]	con	3	1	30	20	0.666666667
CRISPR1	PremStop[1M.2M]	PremStop[1M.2M]	nic	3	1	30	9	0.3
CRISPR1	PremStop[1M.2M]	PremStop[1M.2M]	con	4	1	30	21	0.7
CRISPR1	PremStop[1M.2M]	PremStop[1M.2M]	con	4	2	30	24	0.8
CRISPR1	PremStop[1M.2M]	PremStop[1M.2M]	nic	4	1	30	10	0.333333333
CRISPR1	PremStop[1M.2M]	PremStop[1M.2M]	nic	4	2	30	9	0.3
CRISPR1	PremStop[1M.2M]	PremStop[1M.2M]	con	5	1	30	22	0.733333333
CRISPR1	PremStop[1M.2M]	PremStop[1M.2M]	con	5	2	30	24	0.8
CRISPR1	PremStop[1M.2M]	PremStop[1M.2M]	nic	5	1	30	9	0.3
CRISPR1	PremStop[1M.2M]	PremStop[1M.2M]	nic	5	2	30	12	0.4
CRISPR1	PremStop[3F.4F]	PremStop[3F.4F]	nic	1	1	30	7	0.233333333
CRISPR1	PremStop[3F.4F]	PremStop[3F.4F]	con	3	1	30	23	0.766666667
CRISPR1	PremStop[3F.4F]	PremStop[3F.4F]	nic	3	1	30	5	0.166666667
CRISPR1	PremStop[3F.4F]	PremStop[3F.4F]	con	4	1	30	27	0.9
CRISPR1	PremStop[3F.4F]	PremStop[3F.4F]	con	4	2	30	25	0.833333333
CRISPR1	PremStop[3F.4F]	PremStop[3F.4F]	nic	4	1	30	11	0.366666667
CRISPR1	PremStop[3F.4F]	PremStop[3F.4F]	nic	4	2	30	6	0.2
CRISPR1	PremStop[3F.4F]	PremStop[3F.4F]	con	5	1	30	24	0.8
CRISPR1	PremStop[3F.4F]	PremStop[3F.4F]	con	5	2	30	24	0.8
CRISPR1	PremStop[3F.4F]	PremStop[3F.4F]	nic	5	1	30	5	0.166666667
CRISPR1	PremStop[3F.4F]	PremStop[3F.4F]	nic	5	2	30	9	0.3
CRISPR1	PremStop[6M.4F]	PremStop[6M.4F]	nic	1	1	30	14	0.466666667
CRISPR1	PremStop[6M.4F]	PremStop[6M.4F]	con	3	1	30	16	0.533333333
CRISPR1	PremStop[6M.4F]	PremStop[6M.4F]	nic	3	1	30	13	0.433333333
CRISPR1	PremStop[6M.4F]	PremStop[6M.4F]	con	4	1	30	26	0.866666667
CRISPR1	PremStop[6M.4F]	PremStop[6M.4F]	con	4	2	30	24	0.8
CRISPR1	PremStop[6M.4F]	PremStop[6M.4F]	nic	4	1	30	11	0.366666667
CRISPR1	PremStop[6M.4F]	PremStop[6M.4F]	nic	4	2	30	10	0.333333333
CRISPR1	PremStop[6M.4F]	PremStop[6M.4F]	con	5	1	30	24	0.8
CRISPR1	PremStop[6M.4F]	PremStop[6M.4F]	con	5	2	30	22	0.733333333
CRISPR1	PremStop[6M.4F]	PremStop[6M.4F]	nic	5	1	30	11	0.366666667
CRISPR1	PremStop[6M.4F]	PremStop[6M.4F]	nic	5	2	30	12	0.4
CRISPR1	PremStop[7F.4F]	PremStop[7F.4F]	nic	1	1	30	4	0.133333333
CRISPR1	PremStop[7F.4F]	PremStop[7F.4F]	con	2	1	30	20	0.666666667
CRISPR1	PremStop[7F.4F]	PremStop[7F.4F]	nic	2	1	30	4	0.133333333
CRISPR1	PremStop[7F.4F]	PremStop[7F.4F]	con	4	1	30	21	0.7
CRISPR1	PremStop[7F.4F]	PremStop[7F.4F]	con	4	2	30	28	0.933333333
CRISPR1	PremStop[7F.4F]	PremStop[7F.4F]	nic	4	1	30	14	0.466666667
CRISPR1	PremStop[7F.4F]	PremStop[7F.4F]	nic	4	2	30	12	0.4
CRISPR1	PremStop[7F.4F]	PremStop[7F.4F]	con	5	1	30	22	0.733333333
CRISPR1	PremStop[7F.4F]	PremStop[7F.4F]	con	5	2	30	27	0.9
CRISPR1	PremStop[7F.4F]	PremStop[7F.4F]	nic	5	1	30	16	0.533333333
CRISPR1	PremStop[7F.4F]	PremStop[7F.4F]	nic	5	2	30	10	0.333333333
CRISPR1	PremStop[8F.2F]	PremStop[8F.2F]	nic	1	1	30	7	0.233333333
CRISPR1	PremStop[8F.2F]	PremStop[8F.2F]	con	2	1	30	18	0.6
CRISPR1	PremStop[8F.2F]	PremStop[8F.2F]	nic	2	1	30	1	0.033333333
CRISPR1	PremStop[8F.2F]	PremStop[8F.2F]	con	4	1	30	20	0.666666667
CRISPR1	PremStop[8F.2F]	PremStop[8F.2F]	con	4	2	30	20	0.666666667
CRISPR1	PremStop[8F.2F]	PremStop[8F.2F]	nic	4	1	30	5	0.166666667
CRISPR1	PremStop[8F.2F]	PremStop[8F.2F]	nic	4	2	30	7	0.233333333
CRISPR1	PremStop[8F.2F]	PremStop[8F.2F]	con	5	1	30	24	0.8
CRISPR1	PremStop[8F.2F]	PremStop[8F.2F]	con	5	2	30	23	0.766666667
CRISPR1	PremStop[8F.2F]	PremStop[8F.2F]	nic	5	1	30	8	0.266666667
CRISPR1	PremStop[8F.2F]	PremStop[8F.2F]	nic	5	2	30	8	0.266666667
CRISPR1	PremStop[8F.3M]	PremStop[8F.3M]	nic	1	1	30	12	0.4
CRISPR1	PremStop[8F.3M]	PremStop[8F.3M]	con	2	1	30	27	0.9
CRISPR1	PremStop[8F.3M]	PremStop[8F.3M]	nic	2	1	30	5	0.166666667
CRISPR1	PremStop[8F.3M]	PremStop[8F.3M]	con	4	1	30	26	0.866666667
CRISPR1	PremStop[8F.3M]	PremStop[8F.3M]	con	4	2	30	24	0.8
CRISPR1	PremStop[8F.3M]	PremStop[8F.3M]	nic	4	1	30	9	0.3
CRISPR1	PremStop[8F.3M]	PremStop[8F.3M]	nic	4	2	30	14	0.466666667
CRISPR1	PremStop[8F.3M]	PremStop[8F.3M]	con	5	1	30	22	0.733333333
CRISPR1	PremStop[8F.3M]	PremStop[8F.3M]	con	5	2	30	24	0.8
CRISPR1	PremStop[8F.3M]	PremStop[8F.3M]	nic	5	1	30	19	0.633333333
CRISPR1	PremStop[8F.3M]	PremStop[8F.3M]	nic	5	2	30	19	0.633333333
CRISPR1	AAchange[13M.4M]	AAchange[13M.4M]	nic	1	1	30	11	0.366666667
CRISPR1	AAchange[13M.4M]	AAchange[13M.4M]	con	4	1	30	29	0.966666667
CRISPR1	AAchange[13M.4M]	AAchange[13M.4M]	con	4	2	30	23	0.766666667
CRISPR1	AAchange[13M.4M]	AAchange[13M.4M]	con	4	3	30	22	0.733333333
CRISPR1	AAchange[13M.4M]	AAchange[13M.4M]	nic	4	1	30	17	0.566666667
CRISPR1	AAchange[13M.4M]	AAchange[13M.4M]	nic	4	2	30	17	0.566666667
CRISPR1	AAchange[13M.4M]	AAchange[13M.4M]	nic	4	3	30	18	0.6
CRISPR1	AAchange[13M.4M]	AAchange[13M.4M]	con	5	1	30	27	0.9
CRISPR1	AAchange[13M.4M]	AAchange[13M.4M]	con	5	2	30	24	0.8
CRISPR1	AAchange[13M.4M]	AAchange[13M.4M]	nic	5	1	30	16	0.533333333
CRISPR1	AAchange[13M.4M]	AAchange[13M.4M]	nic	5	2	30	18	0.6
CRISPR1	AAchange[6F.1M]	AAchange[6F.1M]	nic	1	1	30	7	0.233333333
CRISPR1	AAchange[6F.1M]	AAchange[6F.1M]	con	3	1	30	21	0.7
CRISPR1	AAchange[6F.1M]	AAchange[6F.1M]	nic	3	1	30	4	0.133333333
CRISPR1	AAchange[6F.1M]	AAchange[6F.1M]	con	4	1	30	23	0.766666667
CRISPR1	AAchange[6F.1M]	AAchange[6F.1M]	con	4	2	30	26	0.866666667
CRISPR1	AAchange[6F.1M]	AAchange[6F.1M]	nic	4	1	30	10	0.333333333
CRISPR1	AAchange[6F.1M]	AAchange[6F.1M]	nic	4	2	30	10	0.333333333
CRISPR1	AAchange[6F.1M]	AAchange[6F.1M]	con	5	1	30	26	0.866666667
CRISPR1	AAchange[6F.1M]	AAchange[6F.1M]	con	5	2	30	22	0.733333333
CRISPR1	AAchange[6F.1M]	AAchange[6F.1M]	nic	5	1	30	10	0.333333333
CRISPR1	AAchange[6F.1M]	AAchange[6F.1M]	nic	5	2	30	6	0.2
CRISPR1	AAchange[6M.3M]	AAchange[6M.3M]	nic	1	1	30	17	0.566666667
CRISPR1	AAchange[6M.3M]	AAchange[6M.3M]	con	2	1	30	23	0.766666667
CRISPR1	AAchange[6M.3M]	AAchange[6M.3M]	nic	2	1	30	13	0.433333333
CRISPR1	AAchange[6M.3M]	AAchange[6M.3M]	con	4	1	30	24	0.8
CRISPR1	AAchange[6M.3M]	AAchange[6M.3M]	con	4	2	30	24	0.8
CRISPR1	AAchange[6M.3M]	AAchange[6M.3M]	nic	4	1	30	17	0.566666667
CRISPR1	AAchange[6M.3M]	AAchange[6M.3M]	nic	4	2	30	17	0.566666667
CRISPR1	AAchange[6M.3M]	AAchange[6M.3M]	con	5	1	30	29	0.966666667
CRISPR1	AAchange[6M.3M]	AAchange[6M.3M]	con	5	2	30	25	0.833333333
CRISPR1	AAchange[6M.3M]	AAchange[6M.3M]	nic	5	1	30	15	0.5
CRISPR1	AAchange[6M.3M]	AAchange[6M.3M]	nic	5	2	30	7	0.233333333
CRISPR1	UnEdit[11M.3M]	UnEdit[11M.3M]	nic	1	1	30	20	0.666666667
CRISPR1	UnEdit[11M.3M]	UnEdit[11M.3M]	con	3	1	30	20	0.666666667
CRISPR1	UnEdit[11M.3M]	UnEdit[11M.3M]	nic	3	1	30	16	0.533333333
CRISPR1	UnEdit[11M.3M]	UnEdit[11M.3M]	con	4	1	30	22	0.733333333
CRISPR1	UnEdit[11M.3M]	UnEdit[11M.3M]	con	4	2	30	22	0.733333333
CRISPR1	UnEdit[11M.3M]	UnEdit[11M.3M]	nic	4	1	30	26	0.866666667
CRISPR1	UnEdit[11M.3M]	UnEdit[11M.3M]	nic	4	2	30	25	0.833333333
CRISPR1	UnEdit[11M.3M]	UnEdit[11M.3M]	con	5	1	30	25	0.833333333
CRISPR1	UnEdit[11M.3M]	UnEdit[11M.3M]	con	5	2	30	28	0.933333333
CRISPR1	UnEdit[11M.3M]	UnEdit[11M.3M]	nic	5	1	30	25	0.833333333
CRISPR1	UnEdit[11M.3M]	UnEdit[11M.3M]	nic	5	2	30	23	0.766666667
CRISPR1	UnEdit[13F.2M]	UnEdit[13F.2M]	nic	1	1	30	20	0.666666667
CRISPR1	UnEdit[13F.2M]	UnEdit[13F.2M]	con	2	1	30	25	0.833333333
CRISPR1	UnEdit[13F.2M]	UnEdit[13F.2M]	nic	2	1	30	25	0.833333333
CRISPR1	UnEdit[13F.2M]	UnEdit[13F.2M]	con	4	1	30	27	0.9
CRISPR1	UnEdit[13F.2M]	UnEdit[13F.2M]	con	4	2	30	23	0.766666667
CRISPR1	UnEdit[13F.2M]	UnEdit[13F.2M]	nic	4	1	30	25	0.833333333
CRISPR1	UnEdit[13F.2M]	UnEdit[13F.2M]	nic	4	2	30	25	0.833333333
CRISPR1	UnEdit[13F.2M]	UnEdit[13F.2M]	con	5	1	30	19	0.633333333
CRISPR1	UnEdit[13F.2M]	UnEdit[13F.2M]	con	5	2	30	25	0.833333333
CRISPR1	UnEdit[13F.2M]	UnEdit[13F.2M]	nic	5	1	30	22	0.733333333
CRISPR1	UnEdit[13F.2M]	UnEdit[13F.2M]	nic	5	2	30	22	0.733333333
CRISPR1	UnEdit[13F.5F]	UnEdit[13F.5F]	nic	1	1	30	17	0.566666667
CRISPR1	UnEdit[13F.5F]	UnEdit[13F.5F]	con	2	1	30	21	0.7
CRISPR1	UnEdit[13F.5F]	UnEdit[13F.5F]	nic	2	1	30	20	0.666666667
CRISPR1	UnEdit[13F.5F]	UnEdit[13F.5F]	con	3	1	30	24	0.8
CRISPR1	UnEdit[13F.5F]	UnEdit[13F.5F]	nic	3	1	30	20	0.666666667
CRISPR1	UnEdit[13F.5F]	UnEdit[13F.5F]	con	4	1	30	24	0.8
CRISPR1	UnEdit[13F.5F]	UnEdit[13F.5F]	con	4	2	30	25	0.833333333
CRISPR1	UnEdit[13F.5F]	UnEdit[13F.5F]	nic	4	1	30	25	0.833333333
CRISPR1	UnEdit[13F.5F]	UnEdit[13F.5F]	nic	4	2	30	25	0.833333333
CRISPR1	UnEdit[13F.5F]	UnEdit[13F.5F]	con	5	1	30	22	0.733333333
CRISPR1	UnEdit[13F.5F]	UnEdit[13F.5F]	nic	5	1	30	26	0.866666667
CRISPR1	UnEdit[1F.1F]	UnEdit[1F.1F]	nic	1	1	30	19	0.633333333
CRISPR1	UnEdit[1F.1F]	UnEdit[1F.1F]	con	3	1	30	23	0.766666667
CRISPR1	UnEdit[1F.1F]	UnEdit[1F.1F]	nic	3	1	30	19	0.633333333
CRISPR1	UnEdit[1F.1F]	UnEdit[1F.1F]	con	4	1	30	23	0.766666667
CRISPR1	UnEdit[1F.1F]	UnEdit[1F.1F]	con	4	2	30	25	0.833333333
CRISPR1	UnEdit[1F.1F]	UnEdit[1F.1F]	nic	4	1	30	28	0.933333333
CRISPR1	UnEdit[1F.1F]	UnEdit[1F.1F]	nic	4	2	30	25	0.833333333
CRISPR1	UnEdit[1F.1F]	UnEdit[1F.1F]	con	5	1	30	22	0.733333333
CRISPR1	UnEdit[1F.1F]	UnEdit[1F.1F]	con	5	2	30	23	0.766666667
CRISPR1	UnEdit[1F.1F]	UnEdit[1F.1F]	nic	5	1	30	26	0.866666667
CRISPR1	UnEdit[1F.1F]	UnEdit[1F.1F]	nic	5	2	30	21	0.7
CRISPR1	UnEdit[2F.4F]	UnEdit[2F.4F]	nic	1	1	30	18	0.6
CRISPR1	UnEdit[2F.4F]	UnEdit[2F.4F]	con	2	1	30	23	0.766666667
CRISPR1	UnEdit[2F.4F]	UnEdit[2F.4F]	nic	2	1	30	19	0.633333333
CRISPR1	UnEdit[2F.4F]	UnEdit[2F.4F]	con	4	1	30	22	0.733333333
CRISPR1	UnEdit[2F.4F]	UnEdit[2F.4F]	con	4	2	30	23	0.766666667
CRISPR1	UnEdit[2F.4F]	UnEdit[2F.4F]	nic	4	1	30	26	0.866666667
CRISPR1	UnEdit[2F.4F]	UnEdit[2F.4F]	nic	4	2	30	25	0.833333333
CRISPR1	UnEdit[2F.4F]	UnEdit[2F.4F]	con	5	1	30	20	0.666666667
CRISPR1	UnEdit[2F.4F]	UnEdit[2F.4F]	con	5	2	30	23	0.766666667
CRISPR1	UnEdit[2F.4F]	UnEdit[2F.4F]	nic	5	1	30	26	0.866666667
CRISPR1	UnEdit[2F.4F]	UnEdit[2F.4F]	nic	5	2	30	24	0.8
CRISPR1	UnEdit[3M.5F]	UnEdit[3M.5F]	nic	1	1	30	21	0.7
CRISPR1	UnEdit[3M.5F]	UnEdit[3M.5F]	con	3	1	30	24	0.8
CRISPR1	UnEdit[3M.5F]	UnEdit[3M.5F]	nic	3	1	30	21	0.7
CRISPR1	UnEdit[3M.5F]	UnEdit[3M.5F]	con	4	1	30	19	0.633333333
CRISPR1	UnEdit[3M.5F]	UnEdit[3M.5F]	con	4	2	30	20	0.666666667
CRISPR1	UnEdit[3M.5F]	UnEdit[3M.5F]	nic	4	1	30	19	0.633333333
CRISPR1	UnEdit[3M.5F]	UnEdit[3M.5F]	nic	4	2	30	20	0.666666667
CRISPR1	UnEdit[3M.5F]	UnEdit[3M.5F]	con	5	1	30	19	0.633333333
CRISPR1	UnEdit[3M.5F]	UnEdit[3M.5F]	con	5	2	30	20	0.666666667
CRISPR1	UnEdit[3M.5F]	UnEdit[3M.5F]	nic	5	1	30	21	0.7
CRISPR1	UnEdit[3M.5F]	UnEdit[3M.5F]	nic	5	2	30	25	0.833333333
CRISPR1	UnEdit[7F.4M]	UnEdit[7F.4M]	nic	1	1	30	17	0.566666667
CRISPR1	UnEdit[7F.4M]	UnEdit[7F.4M]	con	2	1	30	23	0.766666667
CRISPR1	UnEdit[7F.4M]	UnEdit[7F.4M]	nic	2	1	30	19	0.633333333
CRISPR1	UnEdit[7F.4M]	UnEdit[7F.4M]	con	4	1	30	20	0.666666667
CRISPR1	UnEdit[7F.4M]	UnEdit[7F.4M]	con	4	2	30	27	0.9
CRISPR1	UnEdit[7F.4M]	UnEdit[7F.4M]	nic	4	1	30	22	0.733333333
CRISPR1	UnEdit[7F.4M]	UnEdit[7F.4M]	nic	4	2	30	24	0.8
CRISPR1	UnEdit[7F.4M]	UnEdit[7F.4M]	con	5	1	30	20	0.666666667
CRISPR1	UnEdit[7F.4M]	UnEdit[7F.4M]	con	5	2	30	21	0.7
CRISPR1	UnEdit[7F.4M]	UnEdit[7F.4M]	nic	5	1	30	22	0.733333333
CRISPR1	UnEdit[7F.4M]	UnEdit[7F.4M]	nic	5	2	30	25	0.833333333
CRISPR2	A3	A3	con	1	1	30	26	0.866666667
CRISPR2	A3	A3	con	1	2	30	26	0.866666667
CRISPR2	A3	A3	con	1	3	30	26	0.866666667
CRISPR2	A3	A3	con	1	4	30	28	0.933333333
CRISPR2	A3	A3	nic	1	1	30	0	0
CRISPR2	A3	A3	nic	1	2	30	1	0.033333333
CRISPR2	A3	A3	nic	1	3	30	1	0.033333333
CRISPR2	A3	A3	nic	1	4	30	0	0
CRISPR2	A3	A3	con	2	1	30	27	0.9
CRISPR2	A3	A3	con	2	2	30	27	0.9
CRISPR2	A3	A3	con	2	3	30	26	0.866666667
CRISPR2	A3	A3	con	2	4	30	26	0.866666667
CRISPR2	A3	A3	nic	2	1	30	1	0.033333333
CRISPR2	A3	A3	nic	2	2	30	1	0.033333333
CRISPR2	A3	A3	nic	2	3	30	0	0
CRISPR2	A3	A3	nic	2	4	30	2	0.066666667
CRISPR2	A3	A3	con	3	1	30	27	0.9
CRISPR2	A3	A3	con	3	2	30	27	0.9
CRISPR2	A3	A3	nic	3	1	30	1	0.033333333
CRISPR2	A3	A3	nic	3	2	30	0	0
CRISPR2	A4	A4	con	1	1	30	25	0.833333333
CRISPR2	A4	A4	con	1	2	30	26	0.866666667
CRISPR2	A4	A4	con	1	3	30	28	0.933333333
CRISPR2	A4	A4	con	1	4	30	25	0.833333333
CRISPR2	A4	A4	nic	1	1	30	26	0.866666667
CRISPR2	A4	A4	nic	1	2	30	26	0.866666667
CRISPR2	A4	A4	nic	1	3	30	23	0.766666667
CRISPR2	A4	A4	nic	1	4	30	25	0.833333333
CRISPR2	A4	A4	con	2	1	30	23	0.766666667
CRISPR2	A4	A4	con	2	2	30	27	0.9
CRISPR2	A4	A4	con	2	3	30	28	0.933333333
CRISPR2	A4	A4	con	2	4	30	25	0.833333333
CRISPR2	A4	A4	nic	2	1	30	20	0.666666667
CRISPR2	A4	A4	nic	2	2	30	23	0.766666667
CRISPR2	A4	A4	nic	2	3	30	24	0.8
CRISPR2	A4	A4	nic	2	4	30	26	0.866666667
CRISPR2	A4	A4	con	3	1	30	24	0.8
CRISPR2	A4	A4	con	3	2	30	25	0.833333333
CRISPR2	A4	A4	nic	3	1	30	24	0.8
CRISPR2	A4	A4	nic	3	2	30	22	0.733333333
CRISPR2	A4	A4-Ugt86Dd[Del1]	con	1	1	30	26	0.866666667
CRISPR2	A4	A4-Ugt86Dd[Del1]	con	1	2	30	23	0.766666667
CRISPR2	A4	A4-Ugt86Dd[Del1]	con	1	3	30	25	0.833333333
CRISPR2	A4	A4-Ugt86Dd[Del1]	con	1	4	30	27	0.9
CRISPR2	A4	A4-Ugt86Dd[Del1]	nic	1	1	30	22	0.733333333
CRISPR2	A4	A4-Ugt86Dd[Del1]	nic	1	2	30	23	0.766666667
CRISPR2	A4	A4-Ugt86Dd[Del1]	nic	1	3	30	27	0.9
CRISPR2	A4	A4-Ugt86Dd[Del1]	nic	1	4	30	25	0.833333333
CRISPR2	A4	A4-Ugt86Dd[Del1]	con	2	1	30	25	0.833333333
CRISPR2	A4	A4-Ugt86Dd[Del1]	con	2	2	30	23	0.766666667
CRISPR2	A4	A4-Ugt86Dd[Del1]	con	2	3	30	27	0.9
CRISPR2	A4	A4-Ugt86Dd[Del1]	con	2	4	30	25	0.833333333
CRISPR2	A4	A4-Ugt86Dd[Del1]	nic	2	1	30	27	0.9
CRISPR2	A4	A4-Ugt86Dd[Del1]	nic	2	2	30	25	0.833333333
CRISPR2	A4	A4-Ugt86Dd[Del1]	nic	2	3	30	24	0.8
CRISPR2	A4	A4-Ugt86Dd[Del1]	nic	2	4	30	26	0.866666667
CRISPR2	A4	A4-Ugt86Dd[Del1]	con	3	1	30	26	0.866666667
CRISPR2	A4	A4-Ugt86Dd[Del1]	con	3	2	30	27	0.9
CRISPR2	A4	A4-Ugt86Dd[Del1]	nic	3	1	30	25	0.833333333
CRISPR2	A4	A4-Ugt86Dd[Del1]	nic	3	2	30	23	0.766666667
CRISPR2	A4	A4-Ugt86Dd[Del11]	con	1	1	30	22	0.733333333
CRISPR2	A4	A4-Ugt86Dd[Del11]	con	1	2	30	23	0.766666667
CRISPR2	A4	A4-Ugt86Dd[Del11]	con	1	3	30	25	0.833333333
CRISPR2	A4	A4-Ugt86Dd[Del11]	con	1	4	30	25	0.833333333
CRISPR2	A4	A4-Ugt86Dd[Del11]	nic	1	1	30	23	0.766666667
CRISPR2	A4	A4-Ugt86Dd[Del11]	nic	1	2	30	28	0.933333333
CRISPR2	A4	A4-Ugt86Dd[Del11]	nic	1	3	30	22	0.733333333
CRISPR2	A4	A4-Ugt86Dd[Del11]	nic	1	4	30	26	0.866666667
CRISPR2	A4	A4-Ugt86Dd[Del11]	con	2	1	30	26	0.866666667
CRISPR2	A4	A4-Ugt86Dd[Del11]	con	2	2	30	23	0.766666667
CRISPR2	A4	A4-Ugt86Dd[Del11]	con	2	3	30	26	0.866666667
CRISPR2	A4	A4-Ugt86Dd[Del11]	con	2	4	30	24	0.8
CRISPR2	A4	A4-Ugt86Dd[Del11]	nic	2	1	30	19	0.633333333
CRISPR2	A4	A4-Ugt86Dd[Del11]	nic	2	2	30	22	0.733333333
CRISPR2	A4	A4-Ugt86Dd[Del11]	nic	2	3	30	20	0.666666667
[truncated: 85 more rows]
