# Supplementary material for: Naturally Segregating Variation at Ugt86Dd Contributes to Nicotine Resistance in Drosophila melanogaster
Source: Genetics. 2017 Jul 26;207(1):311–25. doi: 10.1534/genetics.117.300058 (PMC5586381; doi:10.1534/genetics.117.300058)
Supplement: Supplementary file 5 [file 311FileS3.txt]

matRIL	patRIL	Pheno	SubPop	InDel
11002	11002	0.24167	1	0
11003	11003	0.61667	1	1
11004	11004	0.51905	1	1
11005	11005	0.36667	1	1
11006	11006	0.32667	1	0
11007	11007	0.66667	1	1
11008	11008	0.7	1	1
11010	11010	0.06667	1	0
11011	11011	0.48889	1	1
11012	11012	0.25	1	1
11013	11013	0.18889	1	0
11014	11014	0.66667	1	1
11015	11015	0.625	1	1
11016	11016	0.21429	1	0
11017	11017	0.60667	1	1
11018	11018	0.68889	1	1
11019	11019	0.65833	1	1
11020	11020	0.68333	1	1
11021	11021	0.54286	1	1
11022	11022	0.73889	1	1
11023	11023	0.29167	1	1
11024	11024	0.375	1	1
11025	11025	0.27619	1	1
11026	11026	0.34286	1	0
11027	11027	0.3	1	1
11028	11028	0.37778	1	0
11030	11030	0.6	1	1
11031	11031	0.54167	1	1
11032	11032	0.03333	1	0
11033	11033	0.64	1	1
11035	11035	0.5	1	0
11036	11036	0.34	1	1
11037	11037	0.76667	1	1
11038	11038	0.16667	1	0
11039	11039	0.68333	1	1
11040	11040	0.31667	1	0
11041	11041	0.40667	1	0
11042	11042	0.11333	1	0
11043	11043	0.42222	1	1
11044	11044	0.27778	1	0
11045	11045	0.32667	1	1
11046	11046	0.775	1	1
11047	11047	0.78667	1	1
11048	11048	0.56667	1	1
11049	11049	0.79444	1	1
11050	11050	0.52	1	1
11051	11051	0.625	1	1
11052	11052	0.47333	1	1
11053	11053	0.42	1	0
11054	11054	0.17333	1	1
11055	11055	0.8619	1	1
11056	11056	0.64762	1	1
11057	11057	0.58571	1	1
11058	11058	0.57778	1	1
11059	11059	0.09444	1	0
11060	11060	0.90833	1	1
11061	11061	0.275	1	0
11062	11062	0.06667	1	0
11063	11063	0.83333	1	1
11064	11064	0.51111	1	1
11065	11065	0.57222	1	1
11066	11066	0.725	1	1
11067	11067	0.31667	1	1
11068	11068	0.77333	1	1
11069	11069	0.85	1	1
11070	11070	0.24167	1	1
11071	11071	0.27333	1	0
11072	11072	0	1	0
11073	11073	0.48571	1	1
11074	11074	0.51429	1	1
11075	11075	0.62667	1	1
11076	11076	0.65	1	1
11077	11077	0.16	1	0
11078	11078	0.24167	1	0
11079	11079	0.82	1	1
11080	11080	0.65833	1	1
11081	11081	0.74667	1	1
11082	11082	0.13333	1	1
11083	11083	0.525	1	1
11084	11084	0.49524	1	1
11085	11085	0.55	1	1
11086	11086	0.11333	1	0
11087	11087	0.24667	1	0
11088	11088	0.34167	1	1
11089	11089	0.14167	1	0
11090	11090	0.73333	1	1
11091	11091	0.83889	1	1
11092	11092	0.75333	1	1
11093	11093	0.21111	1	0
11094	11094	0.725	1	0
11096	11096	0.27778	1	0
11097	11097	0.6	1	1
11098	11098	0.04286	1	0
11099	11099	0.63333	1	1
11100	11100	0.81667	1	1
11101	11101	0.62667	1	1
11103	11103	0.2	1	0
11104	11104	0.74	1	1
11105	11105	0.75833	1	1
11106	11106	0.24583	1	0
11107	11107	0.7	1	1
11108	11108	0.75556	1	1
11110	11110	0.66	1	1
11111	11111	0.67778	1	1
11112	11112	0.75833	1	1
11113	11113	0.62381	1	1
11114	11114	0.7	1	1
11116	11116	0.71111	1	1
11117	11117	0.20476	1	0
11118	11118	0.65238	1	1
11119	11119	0.22667	1	0
11120	11120	0.65417	1	1
11121	11121	0.79444	1	1
11122	11122	0.63889	1	1
11123	11123	0.05714	1	0
11124	11124	0.52778	1	1
11125	11125	0.74762	1	0
11126	11126	0.78	1	1
11127	11127	0.59167	1	0
11128	11128	0.34167	1	0
11129	11129	0.08667	1	0
11130	11130	0.44	1	1
11131	11131	0.58667	1	1
11132	11132	0.64167	1	1
11133	11133	0.72	1	1
11134	11134	0.36667	1	1
11135	11135	0.16667	1	0
11136	11136	0.00952	1	0
11137	11137	0.78333	1	1
11138	11138	0.875	1	1
11139	11139	0.23333	1	0
11140	11140	0.63333	1	1
11141	11141	0.69167	1	1
11142	11142	0.9	1	1
11143	11143	0.32	1	0
11145	11145	0.425	1	1
11147	11147	0.40833	1	1
11149	11149	0.64167	1	0
11150	11150	0.45556	1	0
11151	11151	0.75833	1	1
11152	11152	0.17778	1	1
11153	11153	0.01667	1	0
11154	11154	0.72778	1	1
11155	11155	0.5	1	1
11156	11156	0.35	1	1
11157	11157	0.26	1	1
11158	11158	0.56	1	1
11159	11159	0.90667	1	1
11160	11160	0.42381	1	1
11161	11161	0.075	1	0
11162	11162	0	1	0
11163	11163	0.7	1	0
11164	11164	0.66667	1	1
11166	11166	0.84167	1	1
11167	11167	0.8	1	1
11168	11168	0.19167	1	0
11169	11169	0.70952	1	1
11170	11170	0.01667	1	0
11171	11171	0.16667	1	1
11172	11172	0.71429	1	1
11173	11173	0.00556	1	0
11175	11175	0.46	1	1
11176	11176	0.35	1	1
11178	11178	0.71667	1	1
11179	11179	0.26667	1	1
11180	11180	0.47778	1	0
11181	11181	0.76667	1	1
11182	11182	0.03333	1	0
11183	11183	0.28	1	1
11184	11184	0	1	0
11185	11185	0.09333	1	0
11186	11186	0.70833	1	1
11187	11187	0.6	1	1
11188	11188	0.45	1	1
11189	11189	0	1	0
11190	11190	0.07619	1	0
11191	11191	0.675	1	1
11192	11192	0.52222	1	1
11193	11193	0.41667	1	1
11194	11194	0.72	1	1
11195	11195	0.81905	1	1
11196	11196	0.38667	1	1
11198	11198	0.025	1	0
11199	11199	0.825	1	1
11200	11200	0.76111	1	1
11201	11201	0.05833	1	1
11202	11202	0.54444	1	1
11203	11203	0.46667	1	1
11204	11204	0.45833	1	1
11205	11205	0.71667	1	1
11206	11206	0.32222	1	0
11207	11207	0.58333	1	1
11208	11208	0.06667	1	0
11209	11209	0.53889	1	0
11210	11210	0.45	1	1
11211	11211	0.29167	1	1
11213	11213	0.28095	1	1
11214	11214	0	1	0
11215	11215	0.08333	1	0
11216	11216	0.82778	1	1
11217	11217	0.2	1	1
11218	11218	0.31667	1	1
11219	11219	0.24167	1	0
11220	11220	0.03333	1	0
11221	11221	0.68667	1	1
11222	11222	0.38667	1	0
11223	11223	0.62	1	1
11224	11224	0.16667	1	0
11225	11225	0.34167	1	1
11226	11226	0.08667	1	1
11227	11227	0.08	1	0
11228	11228	0.58667	1	1
11229	11229	0.7	1	1
11230	11230	0.39333	1	0
11231	11231	0.03333	1	1
11232	11232	0.725	1	1
11233	11233	0.86667	1	1
11234	11234	0.36667	1	0
11235	11235	0.43889	1	1
11236	11236	0.375	1	1
11237	11237	0.65333	1	1
11238	11238	0.76	1	1
11239	11239	0.52778	1	1
11240	11240	0.70667	1	1
11241	11241	0.55833	1	1
11242	11242	0.33333	1	1
11243	11243	0.73889	1	1
11244	11244	0.75833	1	1
11245	11245	0.00667	1	0
11247	11247	0.70952	1	1
11248	11248	0.5	1	0
11249	11249	0.80833	1	1
11250	11250	0.025	1	0
11251	11251	0.15833	1	0
11253	11253	0.75	1	1
11254	11254	0.34167	1	1
11255	11255	0.71333	1	1
11256	11256	0.69167	1	1
11257	11257	0.25	1	0
11258	11258	0.09048	1	0
11259	11259	0.17222	1	1
11260	11260	0.64167	1	1
11261	11261	0.04667	1	0
11262	11262	0.04667	1	0
11264	11264	0.61111	1	1
11265	11265	0.57222	1	1
11267	11267	0.75	1	1
11268	11268	0.54	1	0
11269	11269	0.4	1	0
11270	11270	0.81111	1	1
11271	11271	0.24	1	1
11272	11272	0.40833	1	1
11273	11273	0.65556	1	1
11274	11274	0.63333	1	1
11275	11275	0.23333	1	1
11276	11276	0.01667	1	0
11277	11277	0.36667	1	1
11279	11279	0.83333	1	1
11280	11280	0.26667	1	0
11281	11281	0.80476	1	1
11282	11282	0.56667	1	1
11283	11283	0.76	1	0
11284	11284	0.66	1	1
11285	11285	0.56	1	1
11286	11286	0.49444	1	0
11287	11287	0.10833	1	0
11288	11288	0.42778	1	1
11289	11289	0.86667	1	1
11290	11290	0.04667	1	0
11291	11291	0.87333	1	1
11292	11292	0.39333	1	1
11293	11293	0.63333	1	1
11295	11295	0.44444	1	0
11296	11296	0.26667	1	1
11297	11297	0.35556	1	1
11298	11298	0.07222	1	0
11299	11299	0.54444	1	1
11300	11300	0.06667	1	0
11301	11301	0.24667	1	1
11302	11302	0.29167	1	1
11303	11303	0.08889	1	1
11304	11304	0.22667	1	1
11305	11305	0.7381	1	1
11306	11306	0.68667	1	1
11307	11307	0.51429	1	1
11308	11308	0.83333	1	1
11309	11309	0.72	1	1
11310	11310	0.79167	1	1
11311	11311	0.8	1	1
11312	11312	0.80556	1	1
11313	11313	0.57143	1	1
11314	11314	0.04444	1	0
11315	11315	0.37619	1	0
11316	11316	0.25833	1	1
11317	11317	0.50833	1	1
11318	11318	0.2619	1	0
11319	11319	0.82	1	1
11320	11320	0.66667	1	1
11321	11321	0.07333	1	0
11322	11322	0.00556	1	0
11323	11323	0.07333	1	0
11324	11324	0.6	1	0
11325	11325	0.82667	1	1
11326	11326	0.50833	1	1
11327	11327	0.45333	1	1
11328	11328	0.14167	1	0
11329	11329	0.59444	1	1
11330	11330	0.45333	1	1
11331	11331	0.13333	1	0
11332	11332	0	1	0
11333	11333	0.8	1	1
11334	11334	0.66667	1	1
11335	11335	0.11333	1	0
11336	11336	0.18889	1	1
11337	11337	0.37222	1	1
11338	11338	0.43333	1	1
11339	11339	0.01667	1	0
11340	11340	0.66667	1	1
11341	11341	0	1	0
11342	11342	0.075	1	0
11343	11343	0.00833	1	0
11344	11344	0.02	1	0
11345	11345	0.32778	1	1
11346	11346	0.19167	1	0
11347	11347	0.80833	1	1
11348	11348	0.01667	1	0
11349	11349	0.75	1	1
11350	11350	0.64762	1	1
11351	11351	0.59444	1	1
11353	11353	0.24444	1	1
11355	11355	0.5	1	0
11356	11356	0.36	1	0
11357	11357	0.68667	1	1
11358	11358	0.15333	1	0
11359	11359	0.49167	1	1
11360	11360	0.23333	1	0
11361	11361	0.61111	1	1
11362	11362	0.49167	1	1
11363	11363	0.20833	1	0
11364	11364	0.67778	1	1
11365	11365	0.58333	1	0
11366	11366	0.77778	1	1
11367	11367	0.06667	1	0
11368	11368	0.9	1	1
11369	11369	0.39167	1	1
11371	11371	0.55333	1	1
11372	11372	0.68	1	1
11373	11373	0.74444	1	1
11374	11374	0.60833	1	1
11375	11375	0.15	1	0
11376	11376	0.74667	1	1
11377	11377	0.26667	1	1
11378	11378	0.01333	1	0
11379	11379	0.59333	1	1
11380	11380	0.37333	1	1
11381	11381	0.80556	1	1
11382	11382	0.7	1	1
11383	11383	0.58333	1	1
11384	11384	0.55238	1	1
11385	11385	0.95833	1	1
11387	11387	0.48333	1	1
11389	11389	0.475	1	0
11390	11390	0.4125	1	1
11391	11391	0.34444	1	1
11392	11392	0.24667	1	1
11393	11393	0.00952	1	0
11394	11394	0.83333	1	1
11395	11395	0.63889	1	1
11396	11396	0.14	1	0
11397	11397	0.26	1	1
11398	11398	0.10476	1	0
11399	11399	0.65556	1	1
11400	11400	0.51333	1	1
11401	11401	0.36	1	1
11402	11402	0.24	1	0
11403	11403	0.72	1	1
11405	11405	0.5	1	1
11406	11406	0.41905	1	1
11407	11407	0.49167	1	1
11408	11408	0.18095	1	1
11409	11409	0.24667	1	0
11410	11410	0.79167	1	1
11411	11411	0.7	1	1
11412	11412	0.51667	1	1
11413	11413	0.30833	1	0
11414	11414	0.34167	1	0
11415	11415	0.30833	1	1
11416	11416	0.13333	1	1
11419	11419	0.44167	1	1
11420	11420	0.75	1	1
11421	11421	0.41111	1	1
11422	11422	0.05714	1	0
11423	11423	0.58667	1	1
11424	11424	0.63333	1	0
11425	11425	0.83333	1	1
11426	11426	0.11333	1	0
11428	11428	0.28333	1	1
11429	11429	0.44444	1	1
11430	11430	0.77333	1	1
11431	11431	0.63333	1	1
11432	11432	0.62857	1	1
11434	11434	0.71667	1	1
11435	11435	0.00556	1	0
11436	11436	0.77333	1	1
11438	11438	0.04	1	0
11439	11439	0.64444	1	1
11440	11440	0.22222	1	0
11441	11441	0.11333	1	0
11442	11442	0.35	1	1
11443	11443	0.18	1	0
11444	11444	0.66667	1	1
11445	11445	0.62	1	1
11446	11446	0.675	1	1
11447	11447	0.6	1	1
11448	11448	0.30556	1	1
11449	11449	0.34583	1	1
11450	11450	0.11905	1	0
11451	11451	0.26667	1	1
11452	11452	0.00556	1	0
11453	11453	0.82778	1	1
11454	11454	0.61333	1	1
11455	11455	0.55333	1	0
11457	11457	0.9	1	1
11458	11458	0.25	1	0
11459	11459	0.57222	1	1
11460	11460	0.76111	1	1
11461	11461	0.23333	1	1
11462	11462	0.72381	1	1
11464	11464	0.37222	1	0
11465	11465	0.05	1	1
11466	11466	0.72222	1	1
11467	11467	0.40833	1	1
11468	11468	0.6875	1	1
11471	11471	0.62222	1	1
11472	11472	0.58333	1	1
11473	11473	0.57333	1	1
11475	11475	0.79333	1	1
11476	11476	0.03333	1	0
11477	11477	0.25556	1	0
11478	11478	0.45333	1	1
11480	11480	0.74667	1	1
11481	11481	0.18571	1	1
11482	11482	0.68	1	1
11483	11483	0.82	1	1
11484	11484	0.28333	1	1
11485	11485	0.63333	1	1
11486	11486	0.06667	1	0
11487	11487	0	1	0
11489	11489	0.59167	1	1
11490	11490	0.16111	1	0
11491	11491	0.41333	1	0
12001	12001	0.73333	2	1
12002	12002	0.575	2	1
12005	12005	0.5	2	1
12006	12006	0.02	2	0
12007	12007	0.03333	2	0
12008	12008	0.33333	2	1
12011	12011	0.45	2	1
12013	12013	0.20476	2	0
12014	12014	0.50667	2	1
12015	12015	0.06	2	0
12016	12016	0.44667	2	1
12017	12017	0.15333	2	0
12018	12018	0.38	2	1
12019	12019	0.09167	2	0
12021	12021	0	2	0
12022	12022	0.09333	2	0
12023	12023	0	2	0
12024	12024	0.77619	2	1
12025	12025	0.39333	2	1
12026	12026	0.04167	2	0
12027	12027	0.3	2	0
12028	12028	0.02778	2	0
12029	12029	0.2	2	1
12031	12031	0.15	2	0
12032	12032	0.49167	2	1
12033	12033	0.15	2	0
12034	12034	0.225	2	0
12035	12035	0	2	0
12036	12036	0.21667	2	0
12037	12037	0.64667	2	1
12038	12038	0.55	2	0
12039	12039	0	2	0
12040	12040	0.67333	2	0
12041	12041	0.72667	2	1
12042	12042	0	2	0
12043	12043	0.53333	2	1
12044	12044	0.20476	2	0
12045	12045	0.45	2	0
12046	12046	0.06	2	0
12047	12047	0.04	2	0
12048	12048	0	2	0
12049	12049	0	2	0
12050	12050	0	2	0
12051	12051	0.18333	2	0
12052	12052	0.05556	2	0
12053	12053	0.36667	2	0
12054	12054	0.49524	2	1
12055	12055	0.14667	2	0
12056	12056	0.37222	2	1
12058	12058	0.26667	2	1
12059	12059	0.1	2	0
12060	12060	0.40833	2	1
12061	12061	0.19048	2	0
12062	12062	0.05333	2	0
12063	12063	0	2	0
12064	12064	0.49167	2	1
12065	12065	0.5625	2	1
12066	12066	0.70833	2	1
12069	12069	0.70667	2	1
12070	12070	0.375	2	1
12071	12071	0.17778	2	1
12072	12072	0.2	2	1
12073	12073	0.60667	2	1
12074	12074	0.80476	2	1
12075	12075	0.38	2	1
12077	12077	0.33333	2	1
12078	12078	0.13333	2	0
12079	12079	0.76667	2	1
12080	12080	0.33333	2	1
12082	12082	0.51667	2	1
12083	12083	0.43889	2	1
12084	12084	0.46667	2	0
12085	12085	0.49167	2	0
12086	12086	0.03333	2	0
12087	12087	0.575	2	1
12088	12088	0.51333	2	1
12090	12090	0	2	0
12091	12091	0.09167	2	0
12092	12092	0.52222	2	1
12093	12093	0.15333	2	0
12094	12094	0.44444	2	1
12096	12096	0.26667	2	1
12097	12097	0.52	2	1
12098	12098	0.65	2	1
12099	12099	0.35556	2	1
12100	12100	0.34	2	1
12101	12101	0.1	2	0
12102	12102	0.53333	2	1
12103	12103	0.16667	2	0
12104	12104	0.84444	2	1
12105	12105	0.8	2	1
12107	12107	0.18667	2	1
12108	12108	0.12	2	0
12109	12109	0.35	2	0
12110	12110	0.86667	2	1
12112	12112	0.42667	2	0
12113	12113	0.2	2	1
12114	12114	0.07222	2	0
12115	12115	0.06667	2	0
12116	12116	0.01333	2	0
12117	12117	0.21667	2	0
12118	12118	0.34667	2	1
12119	12119	0.05556	2	0
12120	12120	0.08667	2	0
12121	12121	0.01333	2	0
12122	12122	0	2	0
12123	12123	0.18333	2	1
12124	12124	0.43333	2	0
12125	12125	0.39333	2	1
12126	12126	0.19167	2	1
12127	12127	0.52778	2	1
12128	12128	0.60667	2	0
12129	12129	0.01667	2	0
12130	12130	0.38667	2	1
12131	12131	0.05	2	0
12132	12132	0.03333	2	0
12134	12134	0.77333	2	1
12135	12135	0.06667	2	0
12136	12136	0.55833	2	1
12137	12137	0.23333	2	1
12138	12138	0	2	0
12139	12139	0	2	0
12141	12141	0.06667	2	0
12145	12145	0.37222	2	1
12146	12146	0	2	0
12147	12147	0.14167	2	0
12148	12148	0.05	2	0
12149	12149	0.31111	2	0
12150	12150	0.16111	2	0
12151	12151	0.17333	2	0
12152	12152	0.09444	2	1
12153	12153	0.46667	2	1
12155	12155	0	2	0
12156	12156	0	2	0
12157	12157	0.71667	2	0
12158	12158	0.48333	2	1
12159	12159	0.11667	2	1
12160	12160	0.47222	2	1
12161	12161	0.11667	2	0
12162	12162	0.0381	2	0
12163	12163	0.1381	2	0
12164	12164	0.21667	2	1
12165	12165	0.11667	2	0
12166	12166	0.05833	2	0
12168	12168	0.11667	2	0
12169	12169	0.53333	2	1
12170	12170	0.025	2	0
12172	12172	0.53889	2	1
12173	12173	0.04667	2	0
12174	12174	0.03333	2	0
12176	12176	0.21333	2	0
12177	12177	0.375	2	1
12178	12178	0.22667	2	0
12179	12179	0.63333	2	1
12181	12181	0.74667	2	1
12182	12182	0.33333	2	0
12183	12183	0.63333	2	1
12184	12184	0.58333	2	0
12185	12185	0.18	2	0
12186	12186	0.24167	2	1
12187	12187	0.075	2	1
12188	12188	0.03333	2	0
12189	12189	0.62222	2	1
12190	12190	0.275	2	1
12191	12191	0.21111	2	1
12193	12193	0	2	0
12194	12194	0.01905	2	0
12195	12195	0.34667	2	1
12197	12197	0.06667	2	0
12198	12198	0.06667	2	1
12199	12199	0.56667	2	1
12200	12200	0.21111	2	0
12201	12201	0.02222	2	0
12202	12202	0.21667	2	0
12203	12203	0.05556	2	0
12204	12204	0.13333	2	0
12205	12205	0.42667	2	1
12206	12206	0	2	0
12207	12207	0.54667	2	1
12208	12208	0.05556	2	0
12209	12209	0.075	2	0
12212	12212	0.17778	2	0
12213	12213	0	2	0
12214	12214	0	2	0
12216	12216	0.74444	2	1
12217	12217	0.69167	2	1
12218	12218	0.6	2	1
12219	12219	0.13333	2	0
12220	12220	0.175	2	1
12221	12221	0.05714	2	0
12222	12222	0.03889	2	0
12223	12223	0.12	2	0
12224	12224	0.34	2	1
12225	12225	0.36667	2	1
12227	12227	0.61667	2	1
12230	12230	0.70667	2	1
12231	12231	0.02857	2	0
12232	12232	0.52222	2	1
12233	12233	0.13333	2	0
12234	12234	0.14667	2	1
12235	12235	0.38	2	0
12236	12236	0.04167	2	1
12237	12237	0	2	0
12238	12238	0.48333	2	1
12240	12240	0	2	0
12241	12241	0.025	2	0
12242	12242	0.43333	2	0
12243	12243	0.06667	2	0
12244	12244	0.44667	2	1
12245	12245	0.33333	2	0
12246	12246	0.55	2	1
12247	12247	0	2	0
12248	12248	0.34444	2	1
12249	12249	0.62	2	1
12250	12250	0.75	2	1
12252	12252	0.15556	2	1
12253	12253	0	2	0
12255	12255	0.01667	2	0
12256	12256	0.07778	2	1
12258	12258	0.20833	2	1
12260	12260	0.2	2	1
12261	12261	0.66	2	1
12262	12262	0.48667	2	1
12263	12263	0.19333	2	0
12264	12264	0.00556	2	0
12265	12265	0.62222	2	1
12266	12266	0.48889	2	1
12268	12268	0.125	2	0
12270	12270	0.02667	2	0
12271	12271	0.50833	2	1
12272	12272	0.04444	2	0
12273	12273	0.7	2	1
12274	12274	0.61667	2	1
12275	12275	0.49167	2	1
12277	12277	0.08	2	0
12278	12278	0.65	2	1
12280	12280	0.65833	2	1
12281	12281	0.5	2	1
12282	12282	0.11667	2	0
12283	12283	0.17222	2	0
12284	12284	0	2	0
12285	12285	0.36	2	1
12286	12286	0.2	2	1
12287	12287	0.32667	2	1
12288	12288	0	2	0
12289	12289	0.38333	2	1
12290	12290	0.32222	2	1
12291	12291	0.8	2	1
12292	12292	0.5	2	1
12293	12293	0.32222	2	1
12294	12294	0.72222	2	1
12295	12295	0.71333	2	1
12296	12296	0.03333	2	0
12297	12297	0	2	0
12298	12298	0.725	2	1
12299	12299	0.10833	2	0
12300	12300	0.32778	2	1
12301	12301	0.425	2	1
12302	12302	0.45833	2	1
12303	12303	0.16	2	0
12304	12304	0.08889	2	0
12305	12305	0.58667	2	1
12306	12306	0.74444	2	1
12307	12307	0.31667	2	1
12309	12309	0.05556	2	0
12310	12310	0.16667	2	1
12311	12311	0.17778	2	1
12312	12312	0.025	2	0
12313	12313	0.00667	2	0
12314	12314	0.01333	2	0
12315	12315	0.425	2	1
12316	12316	0.1	2	0
12318	12318	0.01667	2	0
12319	12319	0	2	0
12320	12320	0.58889	2	1
12321	12321	0.00833	2	0
12322	12322	0.01111	2	0
12324	12324	0.02222	2	0
12325	12325	0.59167	2	1
12326	12326	0.16667	2	1
12327	12327	0.58889	2	1
12329	12329	0.86111	2	1
12330	12330	0	2	0
12331	12331	0.51667	2	0
12332	12332	0.01111	2	0
12333	12333	0.14	2	1
12334	12334	0	2	0
12335	12335	0.48	2	1
12337	12337	0.24	2	0
12339	12339	0.26	2	1
12340	12340	0.76	2	1
12341	12341	0.23889	2	0
12342	12342	0.48667	2	1
12343	12343	0.02222	2	0
12344	12344	0.33333	2	1
12345	12345	0.03333	2	1
12346	12346	0.34167	2	1
12347	12347	0.7	2	1
12348	12348	0.00833	2	0
12349	12349	0.03333	2	0
12351	12351	0.57778	2	1
12352	12352	0.48889	2	1
12353	12353	0.18667	2	1
12354	12354	0.1619	2	1
12355	12355	0.36667	2	1
12356	12356	0.87778	2	1
12357	12357	0.10833	2	0
12358	12358	0.01333	2	0
12359	12359	0.65833	2	1
12360	12360	0.38889	2	1
12361	12361	0.13333	2	1
12362	12362	0.21667	2	0
12363	12363	0.24667	2	1
12364	12364	0.18333	2	1
12366	12366	0.15	2	1
12367	12367	0.75333	2	1
12368	12368	0.44	2	1
12369	12369	0.65556	2	1
12370	12370	0	2	0
12372	12372	0.41667	2	0
12374	12374	0	2	0
12375	12375	0	2	0
12376	12376	0	2	0
12377	12377	0.04	2	0
12378	12378	0.01667	2	0
12379	12379	0.69444	2	1
12380	12380	0.71667	2	1
12381	12381	0.8	2	1
12382	12382	0.49048	2	0
12383	12383	0.16667	2	1
12384	12384	0.28333	2	0
12385	12385	0.55714	2	1
12386	12386	0.0125	2	0
12387	12387	0.32381	2	1
12389	12389	0.15	2	1
12390	12390	0.42222	2	1
12392	12392	0.69333	2	1
12394	12394	0.78889	2	1
12395	12395	0.10833	2	1
21004	21004	0.32222	1	1
21005	21005	0.23333	1	1
21007	21007	0.26667	1	1
21010	21010	0.23333	1	1
21011	21011	0.45	1	1
21013	21013	0.28889	1	1
21018	21018	0.36667	1	1
21021	21021	0.5	1	1
21022	21022	0.26667	1	1
21023	21023	0.56667	1	0
21026	21026	0.63333	1	1
21027	21027	0.26667	1	0
21028	21028	0.57778	1	0
21029	21029	0.66667	1	0
21030	21030	0.01667	1	0
21032	21032	0.03333	1	0
21036	21036	0.01667	1	0
21038	21038	0.03333	1	0
21039	21039	0.73333	1	1
21040	21040	0.63333	1	0
21044	21044	0.4	1	1
21045	21045	0.23333	1	0
21047	21047	0.54167	1	1
21048	21048	0.45	1	0
21049	21049	0.56667	1	1
21050	21050	0.06667	1	0
21051	21051	0.65	1	1
21053	21053	0.3	1	1
21055	21055	0.7	1	1
21059	21059	0.02222	1	0
21060	21060	0.63333	1	0
21061	21061	0.36667	1	1
21062	21062	0.56667	1	1
21063	21063	0.15	1	0
21064	21064	0.025	1	0
21065	21065	0.06667	1	0
21066	21066	0.88333	1	1
21068	21068	0	1	0
21069	21069	0	1	0
21070	21070	0.46667	1	0
21071	21071	0.63333	1	0
21074	21074	0.5	1	0
21075	21075	0.66667	1	1
21076	21076	0.56667	1	1
21077	21077	0.5	1	1
21081	21081	0.5	1	1
21083	21083	0.28333	1	1
21087	21087	0.23333	1	0
21089	21089	0.26667	1	0
21092	21092	0.39167	1	0
21094	21094	0.06667	1	0
21095	21095	0.6	1	1
21096	21096	0.46667	1	0
21097	21097	0.1	1	0
21098	21098	0	1	0
21099	21099	0.16667	1	0
21101	21101	0.63333	1	0
21102	21102	0.17778	1	0
21104	21104	0.73333	1	1
21105	21105	0.25556	1	0
21107	21107	0.56667	1	1
21108	21108	0.25556	1	0
21109	21109	0.03333	1	1
21112	21112	0.01667	1	0
21113	21113	0.53333	1	0
21114	21114	0.13333	1	0
21115	21115	0.46667	1	1
21116	21116	0.56667	1	1
21117	21117	0.05	1	0
21119	21119	0.5	1	0
21120	21120	0.33333	1	0
21121	21121	0	1	0
21122	21122	0.66667	1	1
21124	21124	0.61667	1	1
21125	21125	0.23333	1	0
21127	21127	0.76667	1	0
21128	21128	0.18333	1	0
21129	21129	0.03333	1	1
21130	21130	0.83333	1	0
21132	21132	0.76667	1	0
21133	21133	0.2	1	0
21134	21134	0	1	0
21135	21135	0.21667	1	1
21136	21136	0.16667	1	0
21138	21138	0.2	1	0
21141	21141	0.2	1	0
21142	21142	0	1	0
21144	21144	0.43333	1	1
21145	21145	0.36667	1	0
21146	21146	0.46667	1	1
21147	21147	0.83333	1	1
21152	21152	0	1	0
21153	21153	0.03333	1	0
21155	21155	0.03333	1	0
21156	21156	0	1	0
21157	21157	0.13333	1	0
21159	21159	0.61667	1	1
21160	21160	0.65	1	1
21161	21161	0	1	0
21163	21163	0.56667	1	1
21165	21165	0.4	1	0
21166	21166	0.26667	1	1
21167	21167	0.36667	1	0
21168	21168	0.5	1	0
21169	21169	0.25	1	0
21170	21170	0.56667	1	1
21173	21173	0.02222	1	0
21175	21175	0.3	1	0
21176	21176	0.3	1	1
21177	21177	0.5	1	1
21178	21178	0.43333	1	1
21179	21179	0.13333	1	0
21181	21181	0.3	1	1
21182	21182	0.1	1	0
21183	21183	0.18333	1	0
21184	21184	0.32222	1	0
21185	21185	0.03333	1	0
21186	21186	0.76667	1	1
21187	21187	0.65	1	1
21191	21191	0.57778	1	0
21193	21193	0.43333	1	1
21194	21194	0.2	1	0
21196	21196	0.42222	1	1
21198	21198	0.2	1	0
21199	21199	0.63333	1	0
21200	21200	0.21111	1	0
21201	21201	0.18333	1	0
21202	21202	0.05556	1	0
21204	21204	0.26667	1	0
21205	21205	0.21111	1	0
21207	21207	0.63333	1	0
21209	21209	0	1	0
21211	21211	0.46667	1	1
21212	21212	0.1	1	0
21213	21213	0.06667	1	0
21214	21214	0.03333	1	0
21215	21215	0.11667	1	0
21216	21216	0.6	1	1
21218	21218	0.16667	1	0
21220	21220	0.53333	1	0
21221	21221	0.3	1	1
21223	21223	0.73333	1	1
21225	21225	0.3	1	0
21226	21226	0.3	1	0
21227	21227	0.13333	1	1
21228	21228	0.6	1	1
21230	21230	0.06667	1	0
21231	21231	0.25	1	1
21232	21232	0.56667	1	1
21233	21233	0.2	1	0
21237	21237	0.71667	1	0
21238	21238	0.3	1	1
21239	21239	0.36667	1	0
21240	21240	0.35	1	0
21242	21242	0.13333	1	0
21243	21243	0.6	1	1
21246	21246	0.25	1	0
21247	21247	0.2	1	0
21248	21248	0.56667	1	1
21251	21251	0.22222	1	0
21252	21252	0.65556	1	1
21255	21255	0.16667	1	1
21256	21256	0	1	0
21257	21257	0.03333	1	0
21258	21258	0.1	1	0
21260	21260	0.13333	1	0
21261	21261	0.58333	1	0
21265	21265	0.36667	1	0
21266	21266	0.03333	1	0
21273	21273	0.16667	1	0
21275	21275	0.16667	1	0
21277	21277	0.34444	1	0
21278	21278	0.08333	1	0
21279	21279	0.3	1	0
21281	21281	0.61111	1	1
21282	21282	0.82222	1	1
21284	21284	0.32222	1	1
21285	21285	0.3	1	1
21286	21286	0.14444	1	0
21287	21287	0.53333	1	1
21289	21289	0.4	1	0
21291	21291	0.1	1	0
21292	21292	0.26667	1	1
21293	21293	0.66667	1	0
21294	21294	0.21667	1	0
21295	21295	0.50833	1	1
21296	21296	0.63333	1	1
21297	21297	0.23333	1	0
21299	21299	0.01667	1	0
21301	21301	0.26667	1	0
21302	21302	0.05556	1	0
21304	21304	0.5	1	1
21305	21305	0.5	1	0
21306	21306	0.06667	1	0
21307	21307	0.46667	1	1
21310	21310	0.28889	1	0
21312	21312	0.45556	1	1
21313	21313	0.4	1	1
21314	21314	0.33333	1	1
21316	21316	0.26667	1	0
21317	21317	0.46667	1	0
21318	21318	0.28333	1	1
21319	21319	0.15	1	0
21320	21320	0.78333	1	0
21321	21321	0.56667	1	0
21323	21323	0.41667	1	1
21324	21324	0.43333	1	0
21325	21325	0.06667	1	0
21326	21326	0.13333	1	0
21327	21327	0.63333	1	0
21329	21329	0.54444	1	1
21330	21330	0.18333	1	0
21332	21332	0.33333	1	0
21333	21333	0.56667	1	1
21334	21334	0.56667	1	1
21335	21335	0.25	1	1
21336	21336	0.4	1	0
21338	21338	0.52222	1	1
21341	21341	0.25556	1	0
21346	21346	0.2	1	0
21347	21347	0.33333	1	0
21348	21348	0.07778	1	0
21349	21349	0.1	1	1
21350	21350	0.73333	1	1
21351	21351	0.68333	1	0
21352	21352	0.26667	1	1
21353	21353	0.375	1	1
21355	21355	0.26667	1	1
21356	21356	0.2	1	0
21358	21358	0.2	1	1
21359	21359	0.26667	1	0
21360	21360	0.13333	1	0
21362	21362	0.26667	1	1
21364	21364	0.03333	1	0
21365	21365	0.33333	1	1
21367	21367	0.16667	1	0
21368	21368	0.56667	1	1
21370	21370	0.03333	1	0
21371	21371	0.45	1	0
21372	21372	0.52222	1	0
21373	21373	0.73333	1	1
21374	21374	0.17778	1	0
21375	21375	0.4	1	1
21377	21377	0.51667	1	1
21378	21378	0.46667	1	1
21379	21379	0.58333	1	1
21381	21381	0.26667	1	0
21382	21382	0	1	0
21385	21385	0.38333	1	1
21386	21386	0.65556	1	1
21387	21387	0.2	1	0
21388	21388	0.66667	1	1
21390	21390	0.43333	1	1
21391	21391	0.31667	1	0
21392	21392	0.03333	1	0
21393	21393	0.41667	1	0
21394	21394	0.46667	1	0
21396	21396	0.1	1	0
21397	21397	0.35	1	1
21398	21398	0.06667	1	0
21399	21399	0.66667	1	1
21400	21400	0.33333	1	1
21401	21401	0.33333	1	0
21402	21402	0.26667	1	0
21403	21403	0.4	1	0
22001	22001	0.2	2	1
22002	22002	0.53333	2	1
22003	22003	0.36667	2	1
22004	22004	0.46667	2	0
22009	22009	0.73333	2	1
22010	22010	0.56667	2	1
22011	22011	0.76667	2	0
22012	22012	0.03333	2	0
22014	22014	0.23333	2	0
22016	22016	0.2	2	1
22017	22017	0.5	2	1
22021	22021	0.13333	2	0
22024	22024	0.73333	2	1
22026	22026	0	2	0
22028	22028	0.8	2	0
22029	22029	0.26667	2	0
22031	22031	0.73333	2	1
22033	22033	0	2	0
22035	22035	0.4	2	0
22036	22036	0.46667	2	1
22038	22038	0.43333	2	1
22039	22039	0.06667	2	0
22040	22040	0.46667	2	1
22041	22041	0.86667	2	1
22042	22042	0.7	2	1
22043	22043	0.56667	2	1
22045	22045	0	2	0
22046	22046	0.7	2	1
22049	22049	0.6	2	1
22050	22050	0.46667	2	1
22051	22051	0.43333	2	1
22052	22052	0.73333	2	1
22056	22056	0.76667	2	1
22061	22061	0.3	2	1
22062	22062	0.66667	2	1
22064	22064	0.3	2	0
22065	22065	0.36667	2	0
22066	22066	0.96667	2	0
22073	22073	0.86667	2	1
22075	22075	0.73333	2	1
22082	22082	0.26667	2	0
22084	22084	0.93333	2	0
22085	22085	0.13333	2	1
22087	22087	0.43333	2	1
22089	22089	0.03333	2	0
22091	22091	0.43333	2	1
22096	22096	0.76667	2	1
22097	22097	0	2	0
22098	22098	0.8	2	1
22099	22099	0.76667	2	1
22101	22101	0.1	2	0
22102	22102	0.33333	2	1
22105	22105	0.7	2	1
22106	22106	0.83333	2	1
22107	22107	0.7	2	0
22108	22108	0.73333	2	1
22109	22109	0.03333	2	0
22110	22110	0.86667	2	1
22111	22111	0	2	0
22112	22112	0.83333	2	1
22113	22113	0.6	2	1
22114	22114	0.86667	2	1
22116	22116	0.36667	2	0
22124	22124	0	2	0
22127	22127	0	2	0
22128	22128	0	2	0
22129	22129	0.26667	2	1
22131	22131	0.16667	2	0
22133	22133	0.53333	2	1
22134	22134	0.5	2	1
22135	22135	0.43333	2	1
22136	22136	0.43333	2	1
22141	22141	0.33333	2	1
22142	22142	0.73333	2	1
22144	22144	0.3	2	1
22146	22146	0.4	2	1
22151	22151	0.76667	2	1
22152	22152	0.73333	2	1
22156	22156	0.83333	2	1
22157	22157	0	2	0
22158	22158	0.43333	2	1
22163	22163	0	2	0
22164	22164	0.1	2	0
22168	22168	0.4	2	0
22170	22170	0.43333	2	1
22173	22173	0.5	2	1
22175	22175	0.4	2	0
22176	22176	0.63333	2	1
22177	22177	0.73333	2	1
22178	22178	0	2	0
22179	22179	0.16667	2	0
22182	22182	0.56667	2	1
22183	22183	0.8	2	1
22184	22184	0.53333	2	1
22194	22194	0.5	2	1
22195	22195	0.13333	2	0
22196	22196	0.4	2	1
22197	22197	0.53333	2	1
22198	22198	0.66667	2	1
22200	22200	0.33333	2	1
22201	22201	0.73333	2	1
22203	22203	0.06667	2	0
22205	22205	0.56667	2	1
22206	22206	0.26667	2	1
22208	22208	0.16667	2	0
22211	22211	0.7	2	0
22214	22214	0.1	2	0
22221	22221	0.43333	2	1
22222	22222	0.5	2	1
22224	22224	0.16667	2	1
22226	22226	0	2	0
22228	22228	0.36667	2	0
22230	22230	0.8	2	1
22232	22232	0	2	0
22234	22234	0.53333	2	1
22238	22238	0.46667	2	1
22240	22240	0.53333	2	1
22243	22243	0.83333	2	1
22244	22244	0.26667	2	0
22246	22246	0.53333	2	1
22248	22248	0	2	0
22250	22250	0.26667	2	1
22257	22257	0.16667	2	1
22260	22260	0.06667	2	0
22263	22263	0.5	2	1
22264	22264	0.56667	2	1
22266	22266	0	2	0
22270	22270	0.3	2	0
22279	22279	0.13333	2	0
22280	22280	0.56667	2	0
22281	22281	0	2	0
22283	22283	0.23333	2	1
22284	22284	0.06667	2	0
22290	22290	0.76667	2	0
22294	22294	0.73333	2	1
22295	22295	0.53333	2	1
22299	22299	0	2	0
22301	22301	0	2	0
22304	22304	0.26667	2	1
22307	22307	0.43333	2	1
22313	22313	0.1	2	0
22317	22317	0	2	0
22318	22318	0.46667	2	1
22321	22321	0.06667	2	0
22322	22322	0	2	0
22324	22324	0.06667	2	0
22326	22326	0	2	0
22328	22328	0	2	0
22329	22329	0	2	0
22335	22335	0	2	0
22340	22340	0	2	0
22342	22342	0.76667	2	1
22344	22344	0.66667	2	1
22351	22351	0.4	2	1
22354	22354	0.13333	2	0
22359	22359	0.7	2	1
22360	22360	0.46667	2	1
22361	22361	0.63333	2	1
22390	22390	0.7	2	1
22414	22414	0.73333	2	1
22422	22422	0.4	2	0
