# Supplementary material for: Naturally Segregating Variation at Ugt86Dd Contributes to Nicotine Resistance in Drosophila melanogaster
Source: Genetics. 2017 Jul 26;207(1):311–25. doi: 10.1534/genetics.117.300058 (PMC5586381; doi:10.1534/genetics.117.300058)
Supplement: Supplementary file 7 [file 311FileS5.txt]

GeneSymbol	pPos_R5	Sample1	Sample2	FPKM_1	FPKM_2	log2FC	TestStat	P	Q
825-Oak	3L:19464755-19465328	pB2-L_nodrug	pB2-H_nodrug	0	18.1264	Inf	NA	5e-05	0.00491583
Amy-p	2R:13006210-13007808	pB2-L_nodrug	pB2-H_nodrug	9.2892	2.03359	-2.19153	-3.70052	0.00065	0.0400905
Anp	3R:26035669-26036011	pB2-L_nodrug	pB2-H_nodrug	0.657287	0	-Inf	NA	0.02125	0.502428
AttC	2R:9281209-9286873	pB2-L_nodrug	pB2-H_nodrug	2.72212	0.064146	-5.40723	-3.30172	0.03535	0.68104
CG10081	2R:15273428-15276823	pB2-L_nodrug	pB2-H_nodrug	3.33695	11.6305	1.80131	3.42275	0.0015	0.0749406
CG10211	2L:18517492-18531782	pB2-L_nodrug	pB2-H_nodrug	26.2099	106.206	2.01869	4.41509	5e-05	0.00491583
CG10264	3R:11869244-11871693	pB2-L_nodrug	pB2-H_nodrug	1.59775	16.0929	3.33231	3.93232	0.00555	0.197597
CG10268	2L:19577704-19580346	pB2-L_nodrug	pB2-H_nodrug	15.338	39.8638	1.37797	2.58045	0.00955	0.293877
CG10280	3R:1836294-1837654	pB2-L_nodrug	pB2-H_nodrug	3.39464	19.6841	2.5357	4.33984	5e-05	0.00491583
CG10585	3L:21020994-21023241	pB2-L_nodrug	pB2-H_nodrug	25.9807	74.0307	1.51069	3.23961	0.00175	0.0841925
CG10657	3L:12484924-12490298	pB2-L_nodrug	pB2-H_nodrug	25.6209	72.0005	1.49069	3.18912	0.00185	0.0878207
CG10659	2L:20024974-20025811	pB2-L_nodrug	pB2-H_nodrug	4.36508	15.797	1.85557	3.11867	0.00475	0.177518
CG10918	X:21295614-21328761	pB2-L_nodrug	pB2-H_nodrug	62.5433	18.3913	-1.76583	-2.94666	0.00565	0.200325
CG11131	3L:22892279-22893368	pB2-L_nodrug	pB2-H_nodrug	405.657	172.51	-1.23358	-2.66337	0.01005	0.303383
CG11353	3L:4533171-4539281	pB2-L_nodrug	pB2-H_nodrug	1.31839	5.6229	2.09254	3.60436	5e-04	0.0323273
CG11380	X:1085443-1090705	pB2-L_nodrug	pB2-H_nodrug	2.19151	9.93112	2.18003	4.08248	4e-04	0.0270875
CG11382	X:1104129-1105746	pB2-L_nodrug	pB2-H_nodrug	19.6366	77.722	1.98478	4.18486	5e-05	0.00491583
CG11409	X:1223546-1227729	pB2-L_nodrug	pB2-H_nodrug	3.74397	19.3626	2.37063	4.89668	5e-05	0.00491583
CG11470	3R:25414714-25415484	pB2-L_nodrug	pB2-H_nodrug	70.8585	171.046	1.27137	2.71965	0.0077	0.251576
CG11581	X:14070979-14071984	pB2-L_nodrug	pB2-H_nodrug	30.3711	115.8	1.93087	4.03834	0.00015	0.012389
CG11584	X:14075062-14077348	pB2-L_nodrug	pB2-H_nodrug	18.1919	160.019	3.13687	6.61799	5e-05	0.00491583
CG11786	3R:20872046-20873131	pB2-L_nodrug	pB2-H_nodrug	37.4389	146.58	1.96908	4.06847	0.00025	0.018768
CG11825	2R:6307918-6308572	pB2-L_nodrug	pB2-H_nodrug	1.39079	6.16945	2.14924	2.77389	0.014	0.382732
CG11852	3R:21063346-21064617	pB2-L_nodrug	pB2-H_nodrug	83.9276	37.3703	-1.16725	-2.479	0.01775	0.448892
CG11909	3R:21165973-21172634	pB2-L_nodrug	pB2-H_nodrug	4.3629	12.8861	1.56246	2.9217	0.0056	0.199046
CG12017	3L:3280246-3290893	pB2-L_nodrug	pB2-H_nodrug	10.7585	41.2825	1.94006	4.11973	2e-04	0.0156731
CG12164	2R:3198912-3200855	pB2-L_nodrug	pB2-H_nodrug	3.82761	41.1813	3.42747	6.51277	5e-05	0.00491583
CG12256	3R:8051003-8052061	pB2-L_nodrug	pB2-H_nodrug	1.34996	5.97775	2.14669	3.05827	0.0074	0.244006
CG12519	3L:19465592-19466152	pB2-L_nodrug	pB2-H_nodrug	0	11.9063	Inf	NA	5e-05	0.00491583
CG12522	3L:11101362-11101776	pB2-L_nodrug	pB2-H_nodrug	449.85	210.839	-1.0933	-2.35008	0.0208	0.497552
CG12523	3L:10794291-10795201	pB2-L_nodrug	pB2-H_nodrug	4.07383	30.2867	2.89423	4.78839	0.00015	0.012389
CG12540	X:14390169-14391275	pB2-L_nodrug	pB2-H_nodrug	8.32622	64.1192	2.94502	5.32114	5e-05	0.00491583
CG12592	3R:6164124-6166594	pB2-L_nodrug	pB2-H_nodrug	0.0822093	0.719803	3.13023	3.27686	0.02475	0.546873
CG12723	X:13083675-13085915	pB2-L_nodrug	pB2-H_nodrug	10.4579	87.4062	3.06314	6.26901	5e-05	0.00491583
CG12828	2R:3036792-3037142	pB2-L_nodrug	pB2-H_nodrug	0	0.576096	Inf	NA	0.024	0.536941
CG12964	2R:11373456-11384712	pB2-L_nodrug	pB2-H_nodrug	7.76375	42.015	2.43608	5.15951	5e-05	0.00491583
CG12971	3L:21348376-21349595	pB2-L_nodrug	pB2-H_nodrug	0.701428	45.7801	6.02828	8.05528	0.00335	0.138344
CG13003	X:16738839-16747269	pB2-L_nodrug	pB2-H_nodrug	0.642863	2.81611	2.13112	3.59196	0.001	0.0552397
CG13010	X:16572471-16572876	pB2-L_nodrug	pB2-H_nodrug	0.663641	0	-Inf	NA	0.03095	0.629067
CG13028	3L:16916351-16917094	pB2-L_nodrug	pB2-H_nodrug	0.439969	3.48006	2.98364	3.27406	0.019	0.470239
CG13039	3L:16319156-16319862	pB2-L_nodrug	pB2-H_nodrug	0	0.620266	Inf	NA	0.0027	0.117263
CG13041	3L:16312053-16312621	pB2-L_nodrug	pB2-H_nodrug	2.53351	15.1792	2.58289	3.50759	0.0049	0.18076
CG13045	3L:16283333-16283897	pB2-L_nodrug	pB2-H_nodrug	2.01524	14.1958	2.81644	3.65619	0.0045	0.171312
CG13046	3L:16280814-16281422	pB2-L_nodrug	pB2-H_nodrug	1.97381	17.0356	3.10949	4.23088	0.00185	0.0878207
CG13047	3L:16277779-16278496	pB2-L_nodrug	pB2-H_nodrug	33.817	252.686	2.90153	5.78822	5e-05	0.00491583
CG13048	3L:16276077-16276757	pB2-L_nodrug	pB2-H_nodrug	4.5938	25.8894	2.4946	3.78744	0.0016	0.0785631
CG13049	3L:16274228-16275092	pB2-L_nodrug	pB2-H_nodrug	57.2944	450.338	2.97454	6.06063	5e-05	0.00491583
CG13050	3L:16271757-16272309	pB2-L_nodrug	pB2-H_nodrug	1.38964	0	-Inf	NA	0.005	0.183188
CG13063	3L:16299746-16300198	pB2-L_nodrug	pB2-H_nodrug	14.3273	71.4185	2.31753	3.80191	0.00085	0.0489075
CG13066	3L:16266031-16266701	pB2-L_nodrug	pB2-H_nodrug	0	62.7602	Inf	NA	5e-05	0.00491583
CG13068	3L:16262491-16263011	pB2-L_nodrug	pB2-H_nodrug	2.75309	45.515	4.04722	5.4419	0.00045	0.0295401
CG13069	3L:16258484-16258904	pB2-L_nodrug	pB2-H_nodrug	1.39804	99.3243	6.15067	7.24152	0.01035	0.307886
CG13169	2R:8128746-8130778	pB2-L_nodrug	pB2-H_nodrug	0.470481	2.30303	2.29133	2.56094	0.0356	0.683093
CG13216	2R:7125612-7126499	pB2-L_nodrug	pB2-H_nodrug	36.9245	97.2433	1.39702	2.92848	0.0037	0.148645
CG13272	2L:16802020-16826991	pB2-L_nodrug	pB2-H_nodrug	3.47589	16.2927	2.22877	1.92154	0.04855	0.822912
CG13282	2L:16832064-16833998	pB2-L_nodrug	pB2-H_nodrug	1.06683	3.08418	1.53155	2.3089	0.0283	0.594661
CG13297	3L:6149694-6150473	pB2-L_nodrug	pB2-H_nodrug	16.6181	68.7314	2.04822	3.80859	0.00105	0.0574831
CG13422	2R:16413831-16414331	pB2-L_nodrug	pB2-H_nodrug	2.72484	0.142442	-4.25773	-2.5693	0.0459	0.802426
CG13438	2R:16580374-16581114	pB2-L_nodrug	pB2-H_nodrug	72.3425	291.512	2.01064	4.26883	5e-05	0.00491583
CG13445	3L:15802597-15802983	pB2-L_nodrug	pB2-H_nodrug	39.3236	405.76	3.36716	6.169	5e-05	0.00491583
CG13465	3L:14937155-14937392	pB2-L_nodrug	pB2-H_nodrug	0	0.820484	Inf	NA	0.024	0.536941
CG13545	2R:19045235-19045636	pB2-L_nodrug	pB2-H_nodrug	278.424	134.958	-1.04477	-2.10826	0.03835	0.715677
CG13627	3R:20538505-20543145	pB2-L_nodrug	pB2-H_nodrug	5.06106	38.9245	2.94317	5.91819	5e-05	0.00491583
CG13631	3R:20595075-20595833	pB2-L_nodrug	pB2-H_nodrug	15.6294	40.6898	1.3804	2.68711	0.0108	0.317308
CG13634	3R:20614071-20615858	pB2-L_nodrug	pB2-H_nodrug	0.162605	1.19045	2.87207	3.12983	0.01925	0.47342
CG13643	3R:20723854-20731723	pB2-L_nodrug	pB2-H_nodrug	1.50581	3.83038	1.34695	2.27472	0.02815	0.592671
CG13674	3L:8211538-8212083	pB2-L_nodrug	pB2-H_nodrug	0.870392	61.3874	6.14014	6.53624	0.0319	0.64078
CG13675	3L:8153414-8157552	pB2-L_nodrug	pB2-H_nodrug	1.74823	4.53865	1.37637	2.24373	0.03295	0.652395
CG13679	3L:8195739-8196446	pB2-L_nodrug	pB2-H_nodrug	1.0544	85.3969	6.33969	6.8089	0.00655	0.22408
CG13699	3L:18147992-18155615	pB2-L_nodrug	pB2-H_nodrug	1.12224	10.1384	3.17539	5.83918	5e-05	0.00491583
CG13748	2R:4827919-4828641	pB2-L_nodrug	pB2-H_nodrug	4.61149	20.238	2.13376	3.48749	0.002	0.0932884
CG13847	3R:18250935-18261490	pB2-L_nodrug	pB2-H_nodrug	3.68624	13.7229	1.89636	3.7517	8e-04	0.0473004
CG13856	3R:18228376-18230783	pB2-L_nodrug	pB2-H_nodrug	3.38584	12.0033	1.82584	2.99977	0.00485	0.179844
CG13857	3R:18215501-18219826	pB2-L_nodrug	pB2-H_nodrug	4.13599	19.7712	2.2571	3.61973	0.0011	0.0590885
CG13946	2L:776535-776892	pB2-L_nodrug	pB2-H_nodrug	30.5415	2.52241	-3.59789	-4.53724	0.00425	0.164571
CG13947	2L:779200-779655	pB2-L_nodrug	pB2-H_nodrug	28.5815	5.32234	-2.42495	-3.72392	0.00135	0.0688918
CG14095	3L:19457148-19457840	pB2-L_nodrug	pB2-H_nodrug	0	60.5594	Inf	NA	5e-05	0.00491583
CG14096	3L:19459666-19460179	pB2-L_nodrug	pB2-H_nodrug	0	2.01895	Inf	NA	0.00165	0.0805568
CG14107	3L:13372391-13374443	pB2-L_nodrug	pB2-H_nodrug	39.1774	306.674	2.96861	5.40413	5e-05	0.00491583
CG14147	3L:10965753-10966582	pB2-L_nodrug	pB2-H_nodrug	17.435	124.613	2.83739	5.53027	5e-05	0.00491583
CG14245	3R:22553263-22555772	pB2-L_nodrug	pB2-H_nodrug	21.3921	7.18366	-1.57429	-2.56786	0.0115	0.332183
CG14257	3R:22901604-22908543	pB2-L_nodrug	pB2-H_nodrug	2.9608	27.0525	3.1917	6.15592	5e-05	0.00491583
CG14291	3R:14736772-14738641	pB2-L_nodrug	pB2-H_nodrug	5.63357	16.5174	1.55186	3.02835	0.0043	0.166207
CG14327	3R:13439559-13440655	pB2-L_nodrug	pB2-H_nodrug	1.38678	13.9984	3.33545	4.69885	7e-04	0.0424416
CG14329	3R:13435083-13436255	pB2-L_nodrug	pB2-H_nodrug	4.42698	14.6509	1.72659	2.96522	0.0066	0.225611
CG14356	3R:9956399-9957791	pB2-L_nodrug	pB2-H_nodrug	22.383	49.4672	1.14407	2.24752	0.0297	0.612077
CG14374	3R:9222415-9222855	pB2-L_nodrug	pB2-H_nodrug	8.04991	1.75533	-2.19723	-2.4388	0.03395	0.664218
CG14397	2L:21091240-21094864	pB2-L_nodrug	pB2-H_nodrug	1.4235	7.91432	2.47502	3.01696	0.0171	0.437356
CG14417	X:2769563-2770556	pB2-L_nodrug	pB2-H_nodrug	23.7422	58.7672	1.30756	2.69477	0.00745	0.24509
CG14423	X:2839435-2840622	pB2-L_nodrug	pB2-H_nodrug	240.579	517.644	1.10545	2.42303	0.0186	0.464361
CG14452	3L:22689051-22689536	pB2-L_nodrug	pB2-H_nodrug	0.604246	0	-Inf	NA	0.03095	0.629067
CG14453	3L:22687194-22687754	pB2-L_nodrug	pB2-H_nodrug	25.02	7.66167	-1.70735	-2.66428	0.0138	0.378714
CG14470	2R:1812361-1818868	pB2-L_nodrug	pB2-H_nodrug	9.80029	21.1914	1.11258	2.39397	0.0198	0.48006
CG14568	3L:21725905-21726584	pB2-L_nodrug	pB2-H_nodrug	0	13.3779	Inf	NA	5e-05	0.00491583
CG14573	3L:21727198-21727888	pB2-L_nodrug	pB2-H_nodrug	1.01224	33.612	5.05335	6.85445	0.0012	0.0625781
CG14626	X:1078814-1082623	pB2-L_nodrug	pB2-H_nodrug	2.07417	11.036	2.41161	3.87566	0.00065	0.0400905
CG14628	X:1039676-1040167	pB2-L_nodrug	pB2-H_nodrug	0	0.952272	Inf	NA	0.0051	0.186057
CG14661	3R:779227-780974	pB2-L_nodrug	pB2-H_nodrug	7.47378	3.04548	-1.29517	-2.11222	0.04205	0.757996
CG14720	3R:7537500-7538076	pB2-L_nodrug	pB2-H_nodrug	1.20397	6.01975	2.3219	2.85594	0.0191	0.471082
CG14752	2R:4478000-4479452	pB2-L_nodrug	pB2-H_nodrug	15.5325	168.424	3.43874	6.30682	5e-05	0.00491583
CG14770	X:1263310-1264209	pB2-L_nodrug	pB2-H_nodrug	1.39739	17.4828	3.64513	5.22452	0.00035	0.024435
CG14851	3R:10388083-10388542	pB2-L_nodrug	pB2-H_nodrug	0	53.5646	Inf	NA	5e-05	0.00491583
CG14866	3R:11142194-11145768	pB2-L_nodrug	pB2-H_nodrug	3.76772	42.0607	3.48071	4.24027	0.0015	0.0749406
CG14880	3R:12186050-12194026	pB2-L_nodrug	pB2-H_nodrug	3.39288	10.6541	1.65082	3.11756	0.0023	0.104662
CG14960	3L:3271037-3276259	pB2-L_nodrug	pB2-H_nodrug	35.604	68.3936	0.941823	2.02005	0.0479	0.818366
CG14961	3L:3330141-3334978	pB2-L_nodrug	pB2-H_nodrug	1.00975	10.8908	3.43104	3.06256	0.025	0.549001
CG1499	3R:27368753-27391887	pB2-L_nodrug	pB2-H_nodrug	15.1613	40.0877	1.40277	2.98278	0.0021	0.0968984
CG15022	3L:4459191-4460313	pB2-L_nodrug	pB2-H_nodrug	1.98231	28.0699	3.82377	6.12545	5e-05	0.00491583
CG15023	3L:4460620-4461339	pB2-L_nodrug	pB2-H_nodrug	9.25618	35.5729	1.94229	3.33818	0.00175	0.0841925
CG15024	3L:4463047-4463723	pB2-L_nodrug	pB2-H_nodrug	4.69631	22.4446	2.25677	2.87087	0.01305	0.364668
CG15080	2R:14670805-14682105	pB2-L_nodrug	pB2-H_nodrug	3.69457	25.0435	2.76096	5.74604	5e-05	0.00491583
CG15212	3L:5124649-5125227	pB2-L_nodrug	pB2-H_nodrug	6.98692	98.6791	3.82002	6.13733	5e-05	0.00491583
CG15239	X:3778204-3784520	pB2-L_nodrug	pB2-H_nodrug	31.8053	230.534	2.85764	6.23147	5e-05	0.00491583
CG15249	X:9782322-9783193	pB2-L_nodrug	pB2-H_nodrug	1.75982	6.5564	1.89747	2.57237	0.0171	0.437356
CG15250	X:9859273-9861152	pB2-L_nodrug	pB2-H_nodrug	3.99955	35.1822	3.13694	3.08576	0.02425	0.538601
CG15251	X:9861354-9864791	pB2-L_nodrug	pB2-H_nodrug	9.76551	58.6086	2.58535	5.02904	5e-05	0.00491583
CG15252	X:9872237-9874660	pB2-L_nodrug	pB2-H_nodrug	0	1.01533	Inf	NA	5e-05	0.00491583
CG15353	2L:2006762-2007193	pB2-L_nodrug	pB2-H_nodrug	79.123	32.7669	-1.27186	-2.16396	0.0369	0.698039
CG15370	X:9119488-9120601	pB2-L_nodrug	pB2-H_nodrug	6.27636	37.8603	2.59269	4.86596	5e-05	0.00491583
CG15414	2L:3480754-3491048	pB2-L_nodrug	pB2-H_nodrug	2.22459	5.53483	1.315	2.05759	0.0423	0.761222
CG15506	3R:25544400-25548111	pB2-L_nodrug	pB2-H_nodrug	2.00399	14.1243	2.81724	4.65368	5e-05	0.00491583
CG15589	3R:2024534-2033403	pB2-L_nodrug	pB2-H_nodrug	4.2768	26.567	2.63503	5.27917	5e-05	0.00491583
CG15597	3R:2110180-2110922	pB2-L_nodrug	pB2-H_nodrug	197.876	59.3255	-1.73787	-3.66125	6e-04	0.0377674
CG15615	2R:12680620-12683912	pB2-L_nodrug	pB2-H_nodrug	12.1685	59.8916	2.2992	4.7755	5e-05	0.00491583
CG15649	2R:16860420-16861502	pB2-L_nodrug	pB2-H_nodrug	5.51942	36.3516	2.71943	4.1122	5e-04	0.0323273
CG15650	2R:16865232-16865742	pB2-L_nodrug	pB2-H_nodrug	2.86429	10.6727	1.89767	2.46124	0.02485	0.54739
CG15712	2R:12372345-12373057	pB2-L_nodrug	pB2-H_nodrug	4.48295	14.7044	1.71373	2.63405	0.01385	0.379843
CG15731	X:12350436-12351793	pB2-L_nodrug	pB2-H_nodrug	105.883	506.777	2.25888	4.94264	5e-05	0.00491583
CG15740	X:11736694-11740132	pB2-L_nodrug	pB2-H_nodrug	11.5512	57.4408	2.31404	4.89332	5e-05	0.00491583
CG15784	X:5324712-5326494	pB2-L_nodrug	pB2-H_nodrug	32.2193	12.978	-1.31186	-2.73094	0.0083	0.265712
CG15887	3R:9113370-9114532	pB2-L_nodrug	pB2-H_nodrug	28.4075	138.145	2.28184	4.68892	5e-05	0.00491583
CG15919	2R:12680161-12680585	pB2-L_nodrug	pB2-H_nodrug	18.5798	188.257	3.3409	5.65572	5e-05	0.00491583
CG16786	2R:19969254-19973683	pB2-L_nodrug	pB2-H_nodrug	17.2523	33.9364	0.976044	2.08113	0.03255	0.648067
CG16820	2L:13246230-13250193	pB2-L_nodrug	pB2-H_nodrug	2.99717	7.99714	1.41588	2.46211	0.01905	0.47039
CG16836	2R:14276599-14276963	pB2-L_nodrug	pB2-H_nodrug	6.16801	0	-Inf	NA	0.00015	0.012389
CG16886	2L:13914724-13955757	pB2-L_nodrug	pB2-H_nodrug	1.94789	24.0441	3.6257	0.733045	0.0474	0.815021
CG17018	2L:22311930-22368776	pB2-L_nodrug	pB2-H_nodrug	3.177	0.0947013	-5.06814	-6.27294	0.00065	0.0400905
CG17107	2L:10681974-10682383	pB2-L_nodrug	pB2-H_nodrug	33.911	7.87338	-2.1067	-3.17588	0.0044	0.168854
CG17127	2L:10770866-10771370	pB2-L_nodrug	pB2-H_nodrug	41.5871	317.481	2.93247	5.8045	5e-05	0.00491583
CG17290	2R:13042203-13042815	pB2-L_nodrug	pB2-H_nodrug	2.07711	70.333	5.08155	7.27806	0.00045	0.0295401
CG17362	3L:13979663-13980216	pB2-L_nodrug	pB2-H_nodrug	36.1168	1.59285	-4.50299	-6.3416	3e-04	0.0215768
CG17386	2R:10307845-10312099	pB2-L_nodrug	pB2-H_nodrug	0.397177	4.30067	3.43671	5.57957	5e-05	0.00491583
CG17572	2L:19071130-19074146	pB2-L_nodrug	pB2-H_nodrug	0.766829	2.50605	1.70844	2.32363	0.0291	0.604068
CG17672	3L:13022063-13029537	pB2-L_nodrug	pB2-H_nodrug	49.0763	103.494	1.07646	2.32148	0.02455	0.543575
CG17707	X:39387-44813	pB2-L_nodrug	pB2-H_nodrug	0.970922	4.94818	2.34947	3.99652	3e-04	0.0215768
CG17738	3R:8084470-8128509	pB2-L_nodrug	pB2-H_nodrug	231.34	62.5032	-1.88802	-2.41176	0.0275	0.583283
CG17786	3R:20023309-20054260	pB2-L_nodrug	pB2-H_nodrug	4.29208	23.331	2.4425	2.57057	0.0281	0.591909
CG17959	X:2841137-2841584	pB2-L_nodrug	pB2-H_nodrug	8.93052	30.5694	1.77527	2.87842	0.00725	0.240541
CG18067	2R:16422014-16422860	pB2-L_nodrug	pB2-H_nodrug	13.1847	0.566101	-4.54166	-5.64972	0.00365	0.147465
CG18107	2R:14272069-14272416	pB2-L_nodrug	pB2-H_nodrug	2.89314	0	-Inf	NA	0.0164	0.427097
CG18294	3L:19468116-19468674	pB2-L_nodrug	pB2-H_nodrug	0	12.7078	Inf	NA	5e-05	0.00491583
CG18607	2R:15176630-15177305	pB2-L_nodrug	pB2-H_nodrug	32.5528	69.0713	1.0853	2.21651	0.0262	0.565503
CG18628	3L:10632870-10633236	pB2-L_nodrug	pB2-H_nodrug	0	1.36667	Inf	NA	0.03175	0.640167
CG18641	2L:2410883-2412129	pB2-L_nodrug	pB2-H_nodrug	4.78997	14.3597	1.58394	2.79113	0.0091	0.284108
CG1887	3L:1893415-1910197	pB2-L_nodrug	pB2-H_nodrug	0.567748	1.81884	1.6797	2.47028	0.0216	0.506513
CG1986	X:9803424-9805159	pB2-L_nodrug	pB2-H_nodrug	7.35981	16.6952	1.18169	2.22632	0.02985	0.614282
CG2016	3R:782716-787070	pB2-L_nodrug	pB2-H_nodrug	53.5018	118.242	1.14408	2.45001	0.01755	0.444884
CG2065	2R:3551290-3552780	pB2-L_nodrug	pB2-H_nodrug	8.15901	2.77117	-1.5579	-2.56668	0.0158	0.417046
CG2150	3R:27589025-27590488	pB2-L_nodrug	pB2-H_nodrug	9.36141	65.8261	2.81386	5.49044	5e-05	0.00491583
CG2663	3R:1226315-1229851	pB2-L_nodrug	pB2-H_nodrug	34.0323	102.606	1.59214	3.35689	7e-04	0.0424416
CG2837	2L:4904067-4906761	pB2-L_nodrug	pB2-H_nodrug	5.09803	13.6538	1.42129	2.46671	0.0103	0.307886
CG2962	X:10108890-10110670	pB2-L_nodrug	pB2-H_nodrug	176.321	1027.71	2.54316	5.67586	5e-05	0.00491583
CG30091	2R:11568075-11569908	pB2-L_nodrug	pB2-H_nodrug	1.31554	0.364861	-1.85024	-2.31962	0.0367	0.695483
CG30101	2R:13295762-13297705	pB2-L_nodrug	pB2-H_nodrug	5.27414	42.3719	3.0061	5.9669	5e-05	0.00491583
CG30192	2R:19026102-19028107	pB2-L_nodrug	pB2-H_nodrug	0.790174	0	-Inf	NA	0.0286	0.597741
CG30194	2R:18943018-18950125	pB2-L_nodrug	pB2-H_nodrug	4.82585	12.9166	1.42037	2.04796	0.034	0.664892
CG30377	2R:3788457-3802515	pB2-L_nodrug	pB2-H_nodrug	1.50056	3.46134	1.20583	2.09368	0.0446	0.787083
CG30413	2R:19217065-19217593	pB2-L_nodrug	pB2-H_nodrug	12.1412	50.1006	2.04491	3.64005	0.0011	0.0590885
CG30427	2R:20816269-20824994	pB2-L_nodrug	pB2-H_nodrug	23.6182	46.6736	0.982705	2.02951	0.0425	0.76386
CG30458	2R:13045829-13046536	pB2-L_nodrug	pB2-H_nodrug	7.97606	52.1536	2.70902	4.62277	5e-05	0.00491583
CG30471	2R:11422699-11425155	pB2-L_nodrug	pB2-H_nodrug	1.48359	7.84784	2.40321	4.04326	0.00085	0.0489075
CG3097	X:5658607-5684952	pB2-L_nodrug	pB2-H_nodrug	12.9311	83.5944	2.69256	2.68408	0.0138	0.378714
CG31005	3R:27061750-27078326	pB2-L_nodrug	pB2-H_nodrug	19.1817	56.3533	1.55477	3.33626	0.0011	0.0590885
CG3108	X:5658607-5684952	pB2-L_nodrug	pB2-H_nodrug	14.4989	177.233	3.61163	6.51802	5e-05	0.00491583
CG31266	3R:12958406-12959441	pB2-L_nodrug	pB2-H_nodrug	42.4395	98.6433	1.21681	2.60302	0.01185	0.340457
CG31475	3R:15006382-15026820	pB2-L_nodrug	pB2-H_nodrug	4.14259	9.52416	1.20106	2.38731	0.0196	0.477914
CG31556	3R:2132966-2135018	pB2-L_nodrug	pB2-H_nodrug	5.14806	32.2097	2.64539	5.01308	5e-05	0.00491583
CG31559	3R:1975837-1982949	pB2-L_nodrug	pB2-H_nodrug	5.86113	16.3735	1.48211	2.93368	0.0061	0.211555
CG31560	3R:2135717-2136612	pB2-L_nodrug	pB2-H_nodrug	4.87125	13.1511	1.43282	2.38965	0.02175	0.508639
CG31626	2L:21221335-21236733	pB2-L_nodrug	pB2-H_nodrug	97.8532	586.632	2.58376	4.46197	5e-05	0.00491583
CG31954	2L:3509057-3510082	pB2-L_nodrug	pB2-H_nodrug	2.49037	6.66179	1.41955	2.17045	0.03735	0.701597
CG32037	3L:9482897-9485294	pB2-L_nodrug	pB2-H_nodrug	0.767536	5.67684	2.88678	4.11344	0.00115	0.0607841
CG32165	3L:16588518-16593267	pB2-L_nodrug	pB2-H_nodrug	0.135608	0.649524	2.25994	2.72518	0.0238	0.536107
CG32189	3L:17822057-17831993	pB2-L_nodrug	pB2-H_nodrug	852.213	359.541	-1.24506	-2.36331	0.0165	0.42892
CG32213	3L:19468938-19469456	pB2-L_nodrug	pB2-H_nodrug	0	19.8552	Inf	NA	5e-05	0.00491583
CG32214	3L:19460448-19460969	pB2-L_nodrug	pB2-H_nodrug	0	30.2797	Inf	NA	5e-05	0.00491583
CG32237	3L:4849434-4852455	pB2-L_nodrug	pB2-H_nodrug	1.14734	15.0755	3.71584	6.49706	5e-05	0.00491583
CG32284	3L:3186663-3187245	pB2-L_nodrug	pB2-H_nodrug	58.3193	129.128	1.14676	2.30553	0.025	0.549001
CG32548	X:18329747-18334614	pB2-L_nodrug	pB2-H_nodrug	11.9465	98.3247	3.04097	6.10221	5e-05	0.00491583
CG32645	X:13033238-13048957	pB2-L_nodrug	pB2-H_nodrug	4.80249	29.8154	2.63421	5.32048	5e-05	0.00491583
CG32694	X:9883727-9900918	pB2-L_nodrug	pB2-H_nodrug	10.7514	60.957	2.50327	3.91686	1e-04	0.00883835
CG32972	2L:14161234-14180681	pB2-L_nodrug	pB2-H_nodrug	10.4085	57.1193	2.45621	5.19477	5e-05	0.00491583
CG33003	2L:4400952-4403091	pB2-L_nodrug	pB2-H_nodrug	2.51909	13.5356	2.42579	4.35833	5e-05	0.00491583
CG3301	3R:17099964-17101973	pB2-L_nodrug	pB2-H_nodrug	32.4711	7.61071	-2.09305	-3.89991	0.00055	0.0350838
CG33060	3L:16324139-16324867	pB2-L_nodrug	pB2-H_nodrug	0.60836	0	-Inf	NA	0.03095	0.629067
CG33110	3R:18395910-18406120	pB2-L_nodrug	pB2-H_nodrug	14.3108	32.6346	1.18929	2.50468	0.0128	0.359087
CG33178	X:14976859-14977812	pB2-L_nodrug	pB2-H_nodrug	69.5007	30.2916	-1.19811	-2.33904	0.02355	0.53469
CG33263	3L:13416419-13417268	pB2-L_nodrug	pB2-H_nodrug	1.43176	11.508	3.00678	4.2727	0.001	0.0552397
CG33267	3L:11557582-11565698	pB2-L_nodrug	pB2-H_nodrug	3.03943	9.36752	1.62387	2.18629	0.03855	0.717847
CG33270	3L:11571386-11571653	pB2-L_nodrug	pB2-H_nodrug	3.9229	0	-Inf	NA	0.005	0.183188
CG3355	2L:4651402-4652877	pB2-L_nodrug	pB2-H_nodrug	124.206	854.769	2.7828	6.13536	5e-05	0.00491583
CG33671	2R:8521121-8523666	pB2-L_nodrug	pB2-H_nodrug	34.1558	78.4484	1.19961	2.37246	0.01665	0.43073
CG33690	3L:16194427-16195132	pB2-L_nodrug	pB2-H_nodrug	0.815078	0	-Inf	NA	0.00885	0.27833
CG33919	2R:2511336-2512082	pB2-L_nodrug	pB2-H_nodrug	0.552163	0	-Inf	NA	0.0164	0.427097
CG34038	2R:21055456-21057283	pB2-L_nodrug	pB2-H_nodrug	9.1946	24.3697	1.40623	2.48164	0.01825	0.458024
CG34115	2R:16863004-16864439	pB2-L_nodrug	pB2-H_nodrug	23.2846	83.1688	1.83667	3.23287	0.0027	0.117263
CG34221	2R:6085052-6087196	pB2-L_nodrug	pB2-H_nodrug	0.320866	6.75373	4.39564	4.53064	0.0319	0.64078
CG34336	X:3763019-3763797	pB2-L_nodrug	pB2-H_nodrug	0	0.690316	Inf	NA	0.024	0.536941
CG34375	3R:18825860-18836284	pB2-L_nodrug	pB2-H_nodrug	0.910985	3.41223	1.90522	2.92867	0.0053	0.190756
CG34444	2R:10256746-10257824	pB2-L_nodrug	pB2-H_nodrug	0.27805	3.60979	3.6985	3.75117	0.032	0.641988
CG34458	2R:12559556-12560330	pB2-L_nodrug	pB2-H_nodrug	15.0155	46.8415	1.64134	3.13742	0.00425	0.164571
CG34461	3L:8318962-8320215	pB2-L_nodrug	pB2-H_nodrug	0.829952	7.71074	3.21577	3.71418	0.00975	0.297469
CG3457	X:2081854-2082748	pB2-L_nodrug	pB2-H_nodrug	0.620611	0.0575168	-3.43163	-2.0376	0.0482	0.820223
CG3546	X:4452104-4454035	pB2-L_nodrug	pB2-H_nodrug	113.157	256.143	1.17863	2.5958	0.01035	0.307886
CG3600	X:1836775-1888227	pB2-L_nodrug	pB2-H_nodrug	0.481998	1.44809	1.58705	2.18049	0.0325	0.647372
CG3650	2R:20736498-20737284	pB2-L_nodrug	pB2-H_nodrug	0	3.61085	Inf	NA	5e-05	0.00491583
CG3669	3R:27083320-27085771	pB2-L_nodrug	pB2-H_nodrug	0.715863	5.29034	2.88561	4.0026	0.00185	0.0878207
CG3819	3L:18913620-18915206	pB2-L_nodrug	pB2-H_nodrug	4.36292	13.7676	1.65791	3.0396	0.0042	0.163522
CG3823	X:6198022-6200778	pB2-L_nodrug	pB2-H_nodrug	3.79059	8.56172	1.17548	2.01657	0.04685	0.811095
CG4053	3R:12957017-12957878	pB2-L_nodrug	pB2-H_nodrug	9.03758	24.2981	1.42683	2.60403	0.01615	0.422899
CG4115	3R:8185732-8188975	pB2-L_nodrug	pB2-H_nodrug	55.2224	445.181	3.01107	6.55953	5e-05	0.00491583
CG4116	X:2846239-3026836	pB2-L_nodrug	pB2-H_nodrug	60.1305	250.335	2.05769	3.79366	5e-05	0.00491583
CG42237	X:13009169-13022827	pB2-L_nodrug	pB2-H_nodrug	9.0557	30.8002	1.76604	2.2884	0.03365	0.660156
CG4229	3L:16549942-16551063	pB2-L_nodrug	pB2-H_nodrug	3.39795	20.8419	2.61675	4.36006	0.00025	0.018768
CG42296	2L:2032634-2035936	pB2-L_nodrug	pB2-H_nodrug	0.923061	4.36417	2.24121	3.80045	8e-04	0.0473004
CG42329	2L:1219362-1229471	pB2-L_nodrug	pB2-H_nodrug	0.404729	3.65329	3.17417	4.25596	0.0012	0.0625781
CG42331	3R:20597902-20610284	pB2-L_nodrug	pB2-H_nodrug	2.33205	26.2445	3.49235	6.93668	5e-05	0.00491583
CG42345	2R:1301240-1342518	pB2-L_nodrug	pB2-H_nodrug	14.7384	34.0912	1.20982	2.51798	0.01255	0.35486
CG42564	3R:2200196-2203070	pB2-L_nodrug	pB2-H_nodrug	12.6781	6.07741	-1.06081	-2.04768	0.04705	0.812589
CG42577	X:20130342-20130621	pB2-L_nodrug	pB2-H_nodrug	0.500666	0	-Inf	NA	0.02125	0.502428
CG42581	X:19990194-19990507	pB2-L_nodrug	pB2-H_nodrug	0	0.613728	Inf	NA	0.024	0.536941
CG42633	3R:6606686-6607989	pB2-L_nodrug	pB2-H_nodrug	1.38478	4.88627	1.81908	2.67858	0.0142	0.387212
CG42651	3R:2636001-2638311	pB2-L_nodrug	pB2-H_nodrug	2.43787	0	-Inf	NA	0.0164	0.427097
CG4269	2R:18486859-18487861	pB2-L_nodrug	pB2-H_nodrug	58.9316	26.453	-1.15561	-2.19273	0.03935	0.727059
CG42815	3L:17784255-17784561	pB2-L_nodrug	pB2-H_nodrug	1142.63	375.231	-1.60651	-3.42787	0.00095	0.0534419
CG42872	3R:16360000-16360426	pB2-L_nodrug	pB2-H_nodrug	146.294	282.416	0.948948	1.97629	0.04585	0.802207
CG4306	3L:18455056-18456257	pB2-L_nodrug	pB2-H_nodrug	4.87229	1.56628	-1.63726	-2.37105	0.02535	0.552442
CG4386	2R:17686834-17688405	pB2-L_nodrug	pB2-H_nodrug	15.936	62.4694	1.97086	4.10864	0.00025	0.018768
CG4594	2L:9920160-9921459	pB2-L_nodrug	pB2-H_nodrug	3.00089	9.79368	1.70646	2.78478	0.01	0.302299
CG4613	3L:14512952-14514827	pB2-L_nodrug	pB2-H_nodrug	29.9183	71.7381	1.26171	2.65191	0.01	0.302299
CG4666	X:5970099-5971515	pB2-L_nodrug	pB2-H_nodrug	26.4031	93.6315	1.82628	3.81391	3e-04	0.0215768
CG4702	3R:7947298-7953919	pB2-L_nodrug	pB2-H_nodrug	78.9339	207.369	1.39348	3.00969	0.0041	0.160503
CG4860	3R:8045602-8047185	pB2-L_nodrug	pB2-H_nodrug	3.54097	9.02993	1.35057	2.35917	0.0243	0.539153
CG4998	3L:16332098-16338348	pB2-L_nodrug	pB2-H_nodrug	8.58521	56.0006	2.70552	5.64996	5e-05	0.00491583
CG5059	3L:20507695-20512532	pB2-L_nodrug	pB2-H_nodrug	45.9592	22.6721	-1.01943	-2.08181	0.0382	0.713499
CG5065	2R:12495174-12511214	pB2-L_nodrug	pB2-H_nodrug	19.8808	49.4559	1.31477	2.78654	0.005	0.183188
CG5162	X:17109334-17111249	pB2-L_nodrug	pB2-H_nodrug	2.9635	0.95241	-1.63765	-2.27721	0.0297	0.612077
CG5428	2R:19569146-19570475	pB2-L_nodrug	pB2-H_nodrug	2.12351	20.5768	3.27649	5.48585	5e-05	0.00491583
CG5550	2R:12704095-12705086	pB2-L_nodrug	pB2-H_nodrug	28.4173	11.0776	-1.35913	-2.57937	0.01675	0.432013
CG5639	3R:23408526-23419260	pB2-L_nodrug	pB2-H_nodrug	3.24462	20.7146	2.67452	4.04062	2e-04	0.0156731
CG5665	3L:20351935-20352920	pB2-L_nodrug	pB2-H_nodrug	0.579796	2.20265	1.92562	2.29333	0.0452	0.794726
CG5756	2R:13982522-13995891	pB2-L_nodrug	pB2-H_nodrug	3.32884	27.1957	3.03029	4.15352	2e-04	0.0156731
CG5847	3L:20410331-20417322	pB2-L_nodrug	pB2-H_nodrug	4.07362	10.9377	1.42493	3.0291	0.0041	0.160503
CG5873	3R:13251493-13272215	pB2-L_nodrug	pB2-H_nodrug	14.6764	36.5988	1.3183	2.79275	0.0053	0.190756
CG5932	3L:20446392-20457448	pB2-L_nodrug	pB2-H_nodrug	2.1588	14.2441	2.72207	3.20495	0.0068	0.230426
CG5959	3R:21723197-21725313	pB2-L_nodrug	pB2-H_nodrug	1.7723	11.0379	2.63877	4.5439	5e-05	0.00491583
CG6026	3R:14865233-14869965	pB2-L_nodrug	pB2-H_nodrug	8.15398	28.0957	1.78477	3.80602	0.00035	0.024435
CG6055	2L:7466545-7472493	pB2-L_nodrug	pB2-H_nodrug	14.565	60.1969	2.04718	4.15172	5e-05	0.00491583
CG6118	3R:11246825-11259906	pB2-L_nodrug	pB2-H_nodrug	11.7798	50.8091	2.10878	4.48532	5e-05	0.00491583
CG6277	3R:22847790-22848934	pB2-L_nodrug	pB2-H_nodrug	2.41859	0.320374	-2.91634	-3.16093	0.0196	0.477914
CG6279	3L:11086470-11089287	pB2-L_nodrug	pB2-H_nodrug	0.698711	2.4093	1.78585	2.24102	0.0344	0.669964
CG6283	3R:22845953-22847100	pB2-L_nodrug	pB2-H_nodrug	20.0524	3.62409	-2.46809	-4.24116	0.00015	0.012389
CG6347	2R:9723925-9726869	pB2-L_nodrug	pB2-H_nodrug	14.2033	62.13	2.12906	4.41212	5e-05	0.00491583
CG6608	3R:6705293-6707909	pB2-L_nodrug	pB2-H_nodrug	13.8077	35.5142	1.36292	2.86131	0.00405	0.159566
CG6704	2R:9857414-9858662	pB2-L_nodrug	pB2-H_nodrug	7.93936	24.8431	1.64575	3.10637	0.00335	0.138344
CG6753	3R:8465884-8468295	pB2-L_nodrug	pB2-H_nodrug	0.839834	3.67772	2.13063	3.15903	0.00455	0.172449
CG6770	2L:12045345-12046100	pB2-L_nodrug	pB2-H_nodrug	409.409	166.877	-1.29476	-2.80291	0.0068	0.230426
CG6785	2L:12041048-12045200	pB2-L_nodrug	pB2-H_nodrug	1.99676	5.67004	1.5057	2.86221	0.00705	0.236467
CG6839	3L:18910680-18913402	pB2-L_nodrug	pB2-H_nodrug	104.808	54.1119	-0.953736	-2.06143	0.0354	0.68139
CG6847	X:17805495-17818199	pB2-L_nodrug	pB2-H_nodrug	2.35147	7.01707	1.57731	3.01741	0.0045	0.171312
CG6908	3R:7514098-7515745	pB2-L_nodrug	pB2-H_nodrug	16.6421	34.7551	1.06239	2.19947	0.03145	0.636213
CG7080	3R:18155022-18156268	pB2-L_nodrug	pB2-H_nodrug	11.0523	51.127	2.20974	4.36904	1e-04	0.00883835
CG7173	3L:21548468-21551321	pB2-L_nodrug	pB2-H_nodrug	6.27115	39.9291	2.67064	5.47511	5e-05	0.00491583
CG7201	3L:8283385-8288422	pB2-L_nodrug	pB2-H_nodrug	2.02899	12.8808	2.66639	4.57158	5e-05	0.00491583
CG7224	2L:7998933-8004267	pB2-L_nodrug	pB2-H_nodrug	35.0767	13.4262	-1.38546	-1.98719	0.0462	0.80439
CG7300	2L:10695208-10698024	pB2-L_nodrug	pB2-H_nodrug	31.6036	15.9152	-0.989688	-2.11303	0.02925	0.606301
CG7330	3L:18142024-18146724	pB2-L_nodrug	pB2-H_nodrug	12.7552	75.6176	2.56763	4.99756	5e-05	0.00491583
CG7406	X:18971757-18972627	pB2-L_nodrug	pB2-H_nodrug	36.9024	201.816	2.45125	5.13833	5e-05	0.00491583
CG7432	3R:15490817-15496549	pB2-L_nodrug	pB2-H_nodrug	2.05355	15.9396	2.95642	5.55294	5e-05	0.00491583
CG7548	3L:7498639-7499317	pB2-L_nodrug	pB2-H_nodrug	23.6112	63.0656	1.41738	2.75816	0.00865	0.27466
CG7567	3R:25412957-25413822	pB2-L_nodrug	pB2-H_nodrug	217.298	419.079	0.947551	2.03842	0.04065	0.741491
CG7724	3L:17048717-17051633	pB2-L_nodrug	pB2-H_nodrug	7.47497	28.4705	1.92933	3.70468	0.00085	0.0489075
CG7884	X:19114656-19129946	pB2-L_nodrug	pB2-H_nodrug	1.77415	7.58442	2.09591	3.9753	0.00025	0.018768
CG8093	2R:11101785-11103191	pB2-L_nodrug	pB2-H_nodrug	4.31553	0.43858	-3.29862	-4.17954	0.00445	0.170468
CG8170	2R:4905359-4918546	pB2-L_nodrug	pB2-H_nodrug	5.95651	34.4313	2.53118	5.21162	5e-05	0.00491583
CG8172	2R:4894738-4901013	pB2-L_nodrug	pB2-H_nodrug	1.57247	12.054	2.93841	4.8945	5e-05	0.00491583
CG8192	2R:11430174-11437485	pB2-L_nodrug	pB2-H_nodrug	3.9901	17.9094	2.16622	2.22443	0.03475	0.674635
CG8213	2R:4856840-4873063	pB2-L_nodrug	pB2-H_nodrug	6.36427	49.3372	2.95461	6.27774	5e-05	0.00491583
CG8239	X:15643209-15645255	pB2-L_nodrug	pB2-H_nodrug	12.9169	31.4809	1.28522	2.59863	0.0138	0.378714
CG8541	3L:7464709-7465537	pB2-L_nodrug	pB2-H_nodrug	13.1923	106.346	3.011	5.78174	5e-05	0.00491583
CG8543	3L:7462675-7463335	pB2-L_nodrug	pB2-H_nodrug	5.68524	96.4412	4.08436	6.829	5e-05	0.00491583
CG8568	X:17343017-17346576	pB2-L_nodrug	pB2-H_nodrug	1.69951	10.2193	2.5881	4.8599	5e-05	0.00491583
CG8620	3L:7151198-7152010	pB2-L_nodrug	pB2-H_nodrug	12.7264	5.04036	-1.33622	-2.15511	0.03415	0.666913
CG8628	3L:7123973-7124605	pB2-L_nodrug	pB2-H_nodrug	608.129	1693.03	1.47716	3.21105	0.00135	0.0688918
CG8854	2R:8111963-8114351	pB2-L_nodrug	pB2-H_nodrug	5.30758	11.63	1.13172	2.13798	0.0404	0.74008
CG8927	3R:12006741-12012615	pB2-L_nodrug	pB2-H_nodrug	10.3125	36.6703	1.83022	2.61539	0.00975	0.297469
CG9040	3L:13980977-13981726	pB2-L_nodrug	pB2-H_nodrug	35.0423	3.02976	-3.53182	-5.6914	5e-05	0.00491583
CG9080	2R:7129249-7129700	pB2-L_nodrug	pB2-H_nodrug	8.25919	1.93432	-2.09418	-2.52987	0.0284	0.596351
CG9095	X:15033961-15057255	pB2-L_nodrug	pB2-H_nodrug	25.3008	59.0599	1.22299	2.63731	0.0076	0.248878
CG9289	2L:8681402-8684350	pB2-L_nodrug	pB2-H_nodrug	63.6565	161.097	1.33955	2.90041	0.00585	0.205042
CG9360	X:11648305-11663548	pB2-L_nodrug	pB2-H_nodrug	37.6287	100.623	1.41905	2.33946	0.0192	0.472732
CG9411	X:14366435-14374112	pB2-L_nodrug	pB2-H_nodrug	21.0885	242.701	3.52465	7.93715	5e-05	0.00491583
CG9449	3L:19485372-19489812	pB2-L_nodrug	pB2-H_nodrug	126.465	51.1207	-1.30676	-2.77499	0.0048	0.178764
CG9759	3R:9434474-9434968	pB2-L_nodrug	pB2-H_nodrug	56.7931	13.7585	-2.0454	-3.61744	0.0011	0.0590885
CR42646	2R:1250757-1254863	pB2-L_nodrug	pB2-H_nodrug	0.761756	0.153496	-2.31113	-2.56973	0.03145	0.636213
Cad89D	3R:12310287-12321141	pB2-L_nodrug	pB2-H_nodrug	0.379811	2.52357	2.73211	4.65624	1e-04	0.00883835
Ccp84Aa	3R:2529803-2530625	pB2-L_nodrug	pB2-H_nodrug	15.3545	32.3346	1.07442	2.0187	0.0472	0.813868
Ccp84Ac	3R:2520869-2521993	pB2-L_nodrug	pB2-H_nodrug	19.1358	116.154	2.6017	5.3179	5e-05	0.00491583
Ccp84Ad	3R:2518453-2519239	pB2-L_nodrug	pB2-H_nodrug	21.0759	165.618	2.9742	5.90123	5e-05	0.00491583
Ccp84Ae	3R:2516608-2517480	pB2-L_nodrug	pB2-H_nodrug	0.844416	72.8024	6.42989	8.30792	0.00395	0.156056
Ccp84Af	3R:2515323-2515961	pB2-L_nodrug	pB2-H_nodrug	24.4102	174.993	2.84174	5.5331	5e-05	0.00491583
Ccp84Ag	3R:2512449-2513761	pB2-L_nodrug	pB2-H_nodrug	5.47894	82.8109	3.91785	7.11545	5e-05	0.00491583
CecB	3R:26039055-26039519	pB2-L_nodrug	pB2-H_nodrug	0.654873	0	-Inf	NA	0.03095	0.629067
Cht4	2R:16952884-16954592	pB2-L_nodrug	pB2-H_nodrug	8.26562	1.58162	-2.38572	-3.76406	0.00135	0.0688918
Cht6	X:9924144-9938633	pB2-L_nodrug	pB2-H_nodrug	5.81118	15.0569	1.37352	2.795	0.00445	0.170468
Cht7	3L:3090984-3106956	pB2-L_nodrug	pB2-H_nodrug	17.4815	59.3123	1.7625	3.78558	0.00045	0.0295401
Cp15	3L:8721580-8722166	pB2-L_nodrug	pB2-H_nodrug	3.78704	14.4276	1.92968	2.77599	0.00965	0.296104
Cp19	3L:8722964-8723704	pB2-L_nodrug	pB2-H_nodrug	0.779647	5.86073	2.91019	3.32402	0.01355	0.37449
Cpr23B	2L:2838413-2839547	pB2-L_nodrug	pB2-H_nodrug	10.7999	47.4778	2.13623	4.12037	0.00055	0.0350838
Cpr30F	2L:9932586-9933092	pB2-L_nodrug	pB2-H_nodrug	13.3023	62.5094	2.2324	3.79103	0.00045	0.0295401
Cpr35B	2L:14424412-14425131	pB2-L_nodrug	pB2-H_nodrug	2.8398	17.6647	2.63701	4.04996	9e-04	0.0512343
Cpr47Ec	2R:7146821-7147344	pB2-L_nodrug	pB2-H_nodrug	59.275	204.149	1.78413	3.59572	0.00075	0.0449643
Cpr47Ed	2R:7148817-7149295	pB2-L_nodrug	pB2-H_nodrug	87.0109	35.5509	-1.29131	-2.34938	0.0242	0.538328
Cpr47Eg	2R:7165460-7165946	pB2-L_nodrug	pB2-H_nodrug	3401.06	1803.61	-0.9151	-2.05009	0.0442	0.784134
Cpr50Cb	2R:9682307-9692741	pB2-L_nodrug	pB2-H_nodrug	2.35188	7.96489	1.75984	2.6186	0.01565	0.414107
Cpr51A	2R:10400046-10402713	pB2-L_nodrug	pB2-H_nodrug	43.9307	273.107	2.63617	3.99851	0.00035	0.024435
Cpr56F	2R:16175859-16179448	pB2-L_nodrug	pB2-H_nodrug	15.9555	87.0602	2.44796	5.03741	5e-05	0.00491583
Cpr5C	X:5698709-5699377	pB2-L_nodrug	pB2-H_nodrug	3.18086	30.0022	3.23758	4.94561	0.00025	0.018768
Cpr62Bc	3L:1840277-1842080	pB2-L_nodrug	pB2-H_nodrug	6.93018	26.3097	1.92463	3.53747	0.00135	0.0688918
Cpr64Ab	3L:4210879-4211540	pB2-L_nodrug	pB2-H_nodrug	13.3624	68.9289	2.36693	4.23981	0.00015	0.012389
Cpr64Ad	3L:4215386-4216414	pB2-L_nodrug	pB2-H_nodrug	94.3888	866.974	3.1993	6.97992	5e-05	0.00491583
Cpr65Av	3L:6132322-6133073	pB2-L_nodrug	pB2-H_nodrug	12.8265	84.6623	2.72259	5.088	5e-05	0.00491583
Cpr65Ea	3L:7079155-7079706	pB2-L_nodrug	pB2-H_nodrug	104.863	672.099	2.68017	5.66727	5e-05	0.00491583
Cpr65Eb	3L:7080806-7081885	pB2-L_nodrug	pB2-H_nodrug	5.59043	95.1356	4.08896	7.56739	5e-05	0.00491583
Cpr65Ec	3L:7086308-7086943	pB2-L_nodrug	pB2-H_nodrug	45.2388	133.865	1.56515	3.18459	0.00285	0.122413
Cpr66Cb	3L:8329771-8331695	pB2-L_nodrug	pB2-H_nodrug	0.295768	13.0992	5.46887	6.38744	0.01035	0.307886
Cpr66D	3L:8633573-8636684	pB2-L_nodrug	pB2-H_nodrug	11.1361	59.5336	2.41846	4.84201	5e-05	0.00491583
Cpr67Fa2	3L:10884842-10885616	pB2-L_nodrug	pB2-H_nodrug	129.67	276.608	1.093	2.34166	0.02015	0.48662
Cpr67Fb	3L:10887272-10887793	pB2-L_nodrug	pB2-H_nodrug	3.26573	30.7747	3.23627	4.71561	9e-04	0.0512343
Cpr97Ea	3R:22908853-22912341	pB2-L_nodrug	pB2-H_nodrug	1.08511	3.86393	1.83223	2.74308	0.0121	0.345325
Cry	2L:11944140-11946805	pB2-L_nodrug	pB2-H_nodrug	0.733156	0.145138	-2.33669	-2.49636	0.03655	0.694175
Cyp12d1-d	2R:7011158-7013119	pB2-L_nodrug	pB2-H_nodrug	1.7658	0.550821	-1.68067	-2.31239	0.0265	0.569398
Cyp12d1-p	2R:7007609-7009353	pB2-L_nodrug	pB2-H_nodrug	3.1063	1.10709	-1.48843	-2.23251	0.033	0.652782
Cyp6a17	2R:10761458-10763063	pB2-L_nodrug	pB2-H_nodrug	6.62958	0.802718	-3.04595	-4.66947	4e-04	0.0270875
Cyp6g1	2R:8073167-8077882	pB2-L_nodrug	pB2-H_nodrug	6.36302	263.247	5.37056	10.0387	5e-05	0.00491583
DAAM	X:1183745-1216427	pB2-L_nodrug	pB2-H_nodrug	8.77697	21.7899	1.31187	2.75709	0.0057	0.201265
DptB	2R:14754894-14755400	pB2-L_nodrug	pB2-H_nodrug	7.19243	1.04179	-2.78742	-2.87448	0.03475	0.674635
Dro	2R:10633460-10633821	pB2-L_nodrug	pB2-H_nodrug	13.0436	1.3417	-3.2812	-3.26452	0.035	0.677035
Drs	3L:3369568-3369942	pB2-L_nodrug	pB2-H_nodrug	69.513	6.34792	-3.45293	-5.18675	0.00025	0.018768
Dup99B	3R:25540724-25541153	pB2-L_nodrug	pB2-H_nodrug	0.82804	0	-Inf	NA	0.03095	0.629067
Edg78E	3L:21289862-21290903	pB2-L_nodrug	pB2-H_nodrug	1.7731	6.66173	1.90962	2.83104	0.00965	0.296104
Eip74EF	3L:17553257-17612407	pB2-L_nodrug	pB2-H_nodrug	0.568837	2.37866	2.06406	3.42599	0.0013	0.0673017
Fkbp13	2R:17374669-17385431	pB2-L_nodrug	pB2-H_nodrug	216.608	398.427	0.879232	1.9384	0.04735	0.814488
Gld	3R:3077770-3091423	pB2-L_nodrug	pB2-H_nodrug	19.779	37.6969	0.930476	2.002	0.04975	0.83239
GstD4	3R:8199823-8200546	pB2-L_nodrug	pB2-H_nodrug	11.4708	36.5676	1.67259	3.08236	0.0045	0.171312
GstD7	3R:8204260-8204977	pB2-L_nodrug	pB2-H_nodrug	166.494	373.669	1.16629	2.51327	0.01395	0.381852
Hsc70-2	3R:8870480-8873112	pB2-L_nodrug	pB2-H_nodrug	0.360836	3.14433	3.12334	4.44975	8e-04	0.0473004
IM14	2R:16757929-16758134	pB2-L_nodrug	pB2-H_nodrug	129.701	6.75014	-4.26412	-2.57316	0.0459	0.802426
IM2	2R:14274101-14274535	pB2-L_nodrug	pB2-H_nodrug	72.0462	0.269612	-8.0619	-5.03573	0.04585	0.802207
IM23	2R:14270208-14270737	pB2-L_nodrug	pB2-H_nodrug	9.36769	0	-Inf	NA	5e-05	0.00491583
IM3	2R:14275624-14275995	pB2-L_nodrug	pB2-H_nodrug	187.057	3.14807	-5.89287	-7.20308	0.0057	0.201265
IM4	2R:16756340-16756826	pB2-L_nodrug	pB2-H_nodrug	68.8597	5.67526	-3.6009	-5.59071	5e-05	0.00491583
ImpE1	3L:8365508-8384281	pB2-L_nodrug	pB2-H_nodrug	8.09713	55.8055	2.78493	4.81622	5e-05	0.00491583
ImpE2	3L:3510973-3512677	pB2-L_nodrug	pB2-H_nodrug	26.0062	76.7242	1.56083	3.33711	0.0012	0.0625781
ImpL1	3L:13375856-13377099	pB2-L_nodrug	pB2-H_nodrug	75.9765	168.571	1.14973	2.47288	0.0134	0.371062
Invadolysin	3R:5970420-5987050	pB2-L_nodrug	pB2-H_nodrug	6.67032	15.5742	1.22333	2.24924	0.02485	0.54739
Ipod	X:10125026-10126428	pB2-L_nodrug	pB2-H_nodrug	33.7717	275.916	3.03035	6.42676	5e-05	0.00491583
Jon25Biii	2L:4949946-4950763	pB2-L_nodrug	pB2-H_nodrug	1654.63	3000.23	0.858566	2.18128	0.0343	0.668624
Jon74E	3L:17539967-17542227	pB2-L_nodrug	pB2-H_nodrug	31.1548	176.961	2.50591	5.24551	5e-05	0.00491583
Lcp3	2R:4322948-4323523	pB2-L_nodrug	pB2-H_nodrug	82.9377	25.2461	-1.71597	-3.30834	0.0033	0.137338
Lcp65Ad	3L:6136506-6137109	pB2-L_nodrug	pB2-H_nodrug	6.25852	41.0713	2.71424	4.34257	3e-04	0.0215768
Lcp65Af	3L:6129403-6129871	pB2-L_nodrug	pB2-H_nodrug	185.535	589.458	1.6677	3.56621	6e-04	0.0377674
Lcp9	2R:20667557-20667892	pB2-L_nodrug	pB2-H_nodrug	0	0.545448	Inf	NA	0.024	0.536941
Lip1	2L:10699407-10701458	pB2-L_nodrug	pB2-H_nodrug	3.16327	30.7576	3.28145	6.03573	5e-05	0.00491583
Lip3	3R:9195390-9197626	pB2-L_nodrug	pB2-H_nodrug	3.87083	0.717263	-2.43207	-3.41028	0.0041	0.160503
LvpH	2R:4334973-4339404	pB2-L_nodrug	pB2-H_nodrug	49.0721	20.6992	-1.24533	-2.62352	0.00915	0.285254
Mst87F	3R:9652866-9653432	pB2-L_nodrug	pB2-H_nodrug	0	0.800905	Inf	NA	0.01755	0.444884
Mtk	2R:11296350-11296621	pB2-L_nodrug	pB2-H_nodrug	36.5194	7.8423	-2.21932	-2.83403	0.01565	0.414107
MtnA	3R:5609486-5610093	pB2-L_nodrug	pB2-H_nodrug	491.631	1803.36	1.87504	4.04377	5e-05	0.00491583
Muc91C	3R:14513307-14518441	pB2-L_nodrug	pB2-H_nodrug	14.205	33.315	1.22977	2.60864	0.01195	0.342641
Osi10	3R:2089580-2093117	pB2-L_nodrug	pB2-H_nodrug	0.52028	4.39091	3.07716	4.42317	3e-04	0.0215768
Osi12	3R:2104252-2108217	pB2-L_nodrug	pB2-H_nodrug	1.40175	5.75578	2.03778	3.2027	0.00395	0.156056
Osi14	3R:2124853-2126472	pB2-L_nodrug	pB2-H_nodrug	68.4979	591.981	3.11142	6.80891	5e-05	0.00491583
Osi15	3R:2127527-2129375	pB2-L_nodrug	pB2-H_nodrug	229.312	945.145	2.04322	4.6026	5e-05	0.00491583
Osi16	3R:2130991-2131887	pB2-L_nodrug	pB2-H_nodrug	0.432765	13.5452	4.96805	5.72936	0.01035	0.307886
Osi17	3R:2141019-2153033	pB2-L_nodrug	pB2-H_nodrug	2.77704	15.9654	2.52333	4.8817	5e-05	0.00491583
Osi18	3R:2155971-2157536	pB2-L_nodrug	pB2-H_nodrug	43.4727	303.58	2.8039	6.01369	5e-05	0.00491583
Osi19	3R:2161085-2162918	pB2-L_nodrug	pB2-H_nodrug	89.4893	595.012	2.73313	5.9521	5e-05	0.00491583
Osi2	3R:2036720-2039214	pB2-L_nodrug	pB2-H_nodrug	14.6603	63.5581	2.11616	4.28941	5e-05	0.00491583
Osi20	3R:2165818-2167146	pB2-L_nodrug	pB2-H_nodrug	86.7135	546.506	2.65591	5.83835	5e-05	0.00491583
Osi5	3R:2053116-2054550	pB2-L_nodrug	pB2-H_nodrug	0.880912	9.70362	3.46145	4.71238	0.00085	0.0489075
Osi6	3R:2060430-2062603	pB2-L_nodrug	pB2-H_nodrug	482.408	3319.88	2.78281	7.19236	5e-05	0.00491583
Osi7	3R:2074713-2077405	pB2-L_nodrug	pB2-H_nodrug	161.745	1371.31	3.08376	7.66515	5e-05	0.00491583
Osi9	3R:2085934-2087832	pB2-L_nodrug	pB2-H_nodrug	78.9912	507.792	2.68447	5.95395	5e-05	0.00491583
PGRP-LA	3L:9327431-9331436	pB2-L_nodrug	pB2-H_nodrug	7.485	16.7105	1.15868	2.16823	0.0271	0.57737
PGRP-SB1	3L:16720398-16721118	pB2-L_nodrug	pB2-H_nodrug	13.3785	2.28122	-2.55204	-3.69391	0.0032	0.133826
PGRP-SC2	2R:4604471-4605026	pB2-L_nodrug	pB2-H_nodrug	143.507	377.278	1.39451	2.99546	0.00395	0.156056
PebIII	2R:19914055-19915040	pB2-L_nodrug	pB2-H_nodrug	65.4208	135.895	1.05467	2.23958	0.03025	0.619244
Poxm	3R:4143336-4159514	pB2-L_nodrug	pB2-H_nodrug	9.37428	27.2502	1.53949	2.77155	0.0063	0.217087
Prx2540-2	2R:6306224-6307266	pB2-L_nodrug	pB2-H_nodrug	6.49922	15.6073	1.26388	2.19101	0.0329	0.651706
RpS28a	3R:25848125-25848320	pB2-L_nodrug	pB2-H_nodrug	1.82445	0	-Inf	NA	0.02125	0.502428
Sb	3R:11954450-11971006	pB2-L_nodrug	pB2-H_nodrug	1.57493	4.01476	1.35002	2.46018	0.0196	0.477914
Tb	3R:22474352-22507688	pB2-L_nodrug	pB2-H_nodrug	49.8086	214.845	2.10883	4.30847	5e-05	0.00491583
Thor	2L:3478433-3479612	pB2-L_nodrug	pB2-H_nodrug	297.081	133.614	-1.15279	-2.48184	0.0168	0.432782
Tsf1	X:18281964-18284377	pB2-L_nodrug	pB2-H_nodrug	25.875	51.2446	0.985839	2.12076	0.0366	0.694816
TwdlB	3R:22448172-22449270	pB2-L_nodrug	pB2-H_nodrug	13.2869	135.835	3.35378	6.73273	5e-05	0.00491583
TwdlBeta	2R:7750041-7750753	pB2-L_nodrug	pB2-H_nodrug	23.2552	136.104	2.54909	5.10645	5e-05	0.00491583
TwdlC	3R:22820557-22822164	pB2-L_nodrug	pB2-H_nodrug	2.63625	50.5323	4.26065	7.52642	5e-05	0.00491583
TwdlD	3R:22465747-22466779	pB2-L_nodrug	pB2-H_nodrug	24.7977	165.107	2.73512	5.66688	5e-05	0.00491583
TwdlE	2L:7857956-7860838	pB2-L_nodrug	pB2-H_nodrug	3.77013	30.0078	2.99265	5.41106	5e-05	0.00491583
TwdlF	3R:72743-74040	pB2-L_nodrug	pB2-H_nodrug	169.722	896.925	2.40182	5.39486	5e-05	0.00491583
TwdlG	3R:74438-76518	pB2-L_nodrug	pB2-H_nodrug	34.022	155.389	2.19134	4.67934	5e-05	0.00491583
TwdlH	3R:22459455-22460437	pB2-L_nodrug	pB2-H_nodrug	19.0939	121.621	2.6712	5.47833	5e-05	0.00491583
TwdlJ	3R:22455677-22456502	pB2-L_nodrug	pB2-H_nodrug	0	21.5699	Inf	NA	5e-05	0.00491583
TwdlK	3R:22453685-22454429	pB2-L_nodrug	pB2-H_nodrug	0.0788213	10.8448	7.10421	4.44424	0.04185	0.756299
TwdlL	3R:22450301-22451374	pB2-L_nodrug	pB2-H_nodrug	16.4434	148.292	3.17286	6.43894	5e-05	0.00491583
TwdlM	3R:22444844-22445953	pB2-L_nodrug	pB2-H_nodrug	23.1299	328.918	3.82989	7.99454	5e-05	0.00491583
TwdlN	3R:22457594-22458680	pB2-L_nodrug	pB2-H_nodrug	679.778	363.356	-0.903681	-2.00938	0.04795	0.818568
TwdlQ	3R:22518355-22519245	pB2-L_nodrug	pB2-H_nodrug	31.1792	97.7741	1.64887	3.40984	0.00135	0.0688918
TwdlR	3R:22460595-22461639	pB2-L_nodrug	pB2-H_nodrug	6.38626	18.7438	1.55337	2.80728	0.0081	0.261851
TwdlS	3R:22462435-22463182	pB2-L_nodrug	pB2-H_nodrug	4.62072	15.2027	1.71814	2.76329	0.01025	0.307042
TwdlT	3R:22853639-22889500	pB2-L_nodrug	pB2-H_nodrug	9.91114	85.5634	3.10987	5.93883	5e-05	0.00491583
TwdlV	3R:80501-81316	pB2-L_nodrug	pB2-H_nodrug	22.343	201.483	3.17277	6.45349	5e-05	0.00491583
TwdlW	3R:12966919-12968120	pB2-L_nodrug	pB2-H_nodrug	17.5684	151.36	3.10693	6.39945	5e-05	0.00491583
Ugt35b	3R:6994218-6995955	pB2-L_nodrug	pB2-H_nodrug	0.13451	8.53784	5.98808	6.375	0.0319	0.64078
Ugt86Dd	3R:6952315-6954035	pB2-L_nodrug	pB2-H_nodrug	5.01178	26.0912	2.38017	4.54445	5e-05	0.00491583
Uhg5	2R:10509110-10512013	pB2-L_nodrug	pB2-H_nodrug	87.117	165.897	0.929262	1.88603	0.04595	0.802973
Uro	2L:7780084-7781415	pB2-L_nodrug	pB2-H_nodrug	1.49663	0	-Inf	NA	5e-05	0.00491583
Vm26Aa	2L:5959699-5960340	pB2-L_nodrug	pB2-H_nodrug	0	0.675303	Inf	NA	0.00885	0.27833
alphaTry	2R:7231755-7232620	pB2-L_nodrug	pB2-H_nodrug	627.479	292.569	-1.10079	-2.37428	0.0213	0.502779
amd	2L:19110158-19114110	pB2-L_nodrug	pB2-H_nodrug	16.5996	88.1853	2.40939	4.89168	5e-05	0.00491583
bcd	3R:2578585-2585199	pB2-L_nodrug	pB2-H_nodrug	0.879767	0.224983	-1.9673	-2.26998	0.0133	0.369487
betaTry	2R:7233843-7234641	pB2-L_nodrug	pB2-H_nodrug	1435.26	2826.16	0.977527	2.35705	0.01965	0.478317
dy	X:11663805-11672709	pB2-L_nodrug	pB2-H_nodrug	1.04261	8.80602	3.07828	5.51563	5e-05	0.00491583
dyl	3L:4293994-4307711	pB2-L_nodrug	pB2-H_nodrug	23.359	228.277	3.28874	7.25425	5e-05	0.00491583
ect	3L:10183375-10194934	pB2-L_nodrug	pB2-H_nodrug	98.694	422.294	2.09721	4.605	5e-05	0.00491583
ftz-f1	3L:18745013-18791831	pB2-L_nodrug	pB2-H_nodrug	3.40294	11.2001	1.71866	3.33238	0.00115	0.0607841
gk	3L:18132503-18138520	pB2-L_nodrug	pB2-H_nodrug	4.88664	26.4138	2.43438	4.44969	5e-05	0.00491583
ken	2R:19757797-19764965	pB2-L_nodrug	pB2-H_nodrug	11.1162	30.267	1.44509	3.08768	0.00205	0.0950003
kkv	3R:1203814-1218587	pB2-L_nodrug	pB2-H_nodrug	20.4541	42.5348	1.05625	2.25133	0.0204	0.491826
knk	3R:5948086-5951383	pB2-L_nodrug	pB2-H_nodrug	5.99983	13.0225	1.11801	2.27701	0.02555	0.556235
lcs	X:21267753-21268326	pB2-L_nodrug	pB2-H_nodrug	189.482	66.7144	-1.50599	-3.20483	0.0025	0.111167
mre11	2L:11282092-11284337	pB2-L_nodrug	pB2-H_nodrug	16.9591	7.3401	-1.20819	-2.41446	0.0191	0.471082
mtg	3R:4077900-4086440	pB2-L_nodrug	pB2-H_nodrug	6.4279	26.082	2.02064	4.12494	0.00015	0.012389
obst-A	X:20110933-20114254	pB2-L_nodrug	pB2-H_nodrug	99.6811	227.178	1.18843	2.58033	0.0116	0.334846
ple	3L:6706454-6712624	pB2-L_nodrug	pB2-H_nodrug	5.82778	13.1599	1.17513	2.44245	0.0143	0.388702
ppk6	2R:16133275-16135078	pB2-L_nodrug	pB2-H_nodrug	0.460642	1.86879	2.02039	2.5421	0.0219	0.510754
rt	3L:11577216-11580868	pB2-L_nodrug	pB2-H_nodrug	9.63098	31.4815	1.70875	3.61316	4e-04	0.0270875
serp	3L:19694076-19701109	pB2-L_nodrug	pB2-H_nodrug	100.729	207.708	1.04408	2.2901	0.0235	0.533837
slbo	2R:20219044-20221829	pB2-L_nodrug	pB2-H_nodrug	3.4971	28.4071	3.02202	6.00908	5e-05	0.00491583
snRNA:U5:38ABb	2L:19816413-19816540	pB2-L_nodrug	pB2-H_nodrug	10.3958	0	-Inf	NA	0.02125	0.502428
snRNA:U5:63BC	3L:3090800-3090923	pB2-L_nodrug	pB2-H_nodrug	11.882	0	-Inf	NA	0.02125	0.502428
snoRNA:Psi18S-176	2R:19727433-19727587	pB2-L_nodrug	pB2-H_nodrug	4.9926	0	-Inf	NA	0.02125	0.502428
spz4	2L:11505883-11507897	pB2-L_nodrug	pB2-H_nodrug	1.43119	12.778	3.15837	5.34862	5e-05	0.00491583
spz5	3L:2883637-2892164	pB2-L_nodrug	pB2-H_nodrug	6.07076	20.1811	1.73306	3.446	0.00165	0.0805568
verm	3L:19683132-19688356	pB2-L_nodrug	pB2-H_nodrug	214.051	464.138	1.1166	2.49571	0.01075	0.31649
wisp	X:11787977-11793943	pB2-L_nodrug	pB2-H_nodrug	0.552774	0.103498	-2.41708	-3.15965	0.00665	0.226958
wntD	3R:9117773-9118920	pB2-L_nodrug	pB2-H_nodrug	1.29823	3.4605	1.41443	2.0494	0.0476	0.817149
825-Oak	3L:19464755-19465328	pB2-H_nodrug	pB2-H_nic	18.1264	80.6705	2.15394	3.82093	0.00035	0.024435
AP-2	3L:21591957-21606453	pB2-H_nodrug	pB2-H_nic	6.97783	3.09825	-1.17133	-2.09759	0.0373	0.701273
Act57B	2R:16831532-16833945	pB2-H_nodrug	pB2-H_nic	7836.36	11358.6	0.535533	3.04124	0.0133	0.369487
Adgf-D	3R:9519774-9531180	pB2-H_nodrug	pB2-H_nic	1.74896	14.4724	3.04874	2.71953	0.0265	0.569398
Adh	2L:14599775-14689325	pB2-H_nodrug	pB2-H_nic	4091.32	2365.29	-0.790553	-2.22969	0.0224	0.517348
Ahcy89E	3R:12804160-12807905	pB2-H_nodrug	pB2-H_nic	23.0219	49.9467	1.11738	2.3481	0.019	0.470239
Amy-d	2R:13012266-13013887	pB2-H_nodrug	pB2-H_nic	2.50889	29.8649	3.57333	6.37987	5e-05	0.00491583
Amy-p	2R:13006210-13007808	pB2-H_nodrug	pB2-H_nic	2.03359	18.201	3.16192	5.4765	5e-05	0.00491583
Amyrel	2R:12538596-12540204	pB2-H_nodrug	pB2-H_nic	1.29097	8.97158	2.79691	4.42972	5e-04	0.0323273
Art1	3R:6612202-6613930	pB2-H_nodrug	pB2-H_nic	80.5323	39.9408	-1.0117	-2.18031	0.03305	0.653168
Art3	3R:11053326-11055161	pB2-H_nodrug	pB2-H_nic	43.6063	12.1709	-1.8411	-3.84869	0.00025	0.018768
Atg18	3L:8180100-8183814	pB2-H_nodrug	pB2-H_nic	21.8432	45.7264	1.06585	2.28066	0.0244	0.540812
Atg2	3L:2774378-2780688	pB2-H_nodrug	pB2-H_nic	5.72992	12.3296	1.10554	2.36676	0.0189	0.469662
Atg8a	X:10658910-10662368	pB2-H_nodrug	pB2-H_nic	99.5051	306.521	1.62314	3.51567	0.00115	0.0607841
Atg9	2R:12181902-12184737	pB2-H_nodrug	pB2-H_nic	6.27662	17.509	1.48004	3.01105	0.0038	0.151667
Bka	2L:9895288-9896104	pB2-H_nodrug	pB2-H_nic	39.4123	13.0939	-1.58975	-3.01621	0.00475	0.177518
Blimp-1	3L:5624082-5642049	pB2-H_nodrug	pB2-H_nic	6.38529	2.31733	-1.46229	-2.86009	0.0054	0.193542
CG10006	3L:14985388-14990917	pB2-H_nodrug	pB2-H_nic	11.3632	28.6448	1.3339	2.76548	0.0082	0.263692
CG10031	2L:3698450-3699091	pB2-H_nodrug	pB2-H_nic	26.6278	62.648	1.23433	2.3806	0.023	0.525823
CG10050	3R:3075520-3077679	pB2-H_nodrug	pB2-H_nic	8.85537	2.86355	-1.62875	-2.7014	0.01045	0.310214
CG10081	2R:15273428-15276823	pB2-H_nodrug	pB2-H_nic	11.6305	4.89118	-1.24966	-2.44513	0.0171	0.437356
CG10170	3R:19358666-19360489	pB2-H_nodrug	pB2-H_nic	5.00954	10.9487	1.12801	2.12499	0.03975	0.73224
CG10175	3R:19348422-19356704	pB2-H_nodrug	pB2-H_nic	19.3985	43.9091	1.17857	2.4719	0.01225	0.348678
CG10182	3R:19412928-19415537	pB2-H_nodrug	pB2-H_nic	22.2189	67.4462	1.60195	3.41859	8e-04	0.0473004
CG10237	2L:19435843-19441278	pB2-H_nodrug	pB2-H_nic	12.5259	37.1081	1.56682	3.16079	0.0011	0.0590885
CG10277	3R:2208632-2214026	pB2-H_nodrug	pB2-H_nic	13.0855	26.3722	1.01105	2.15972	0.02545	0.554339
CG10341	2L:18698685-18703118	pB2-H_nodrug	pB2-H_nic	22.5421	8.67644	-1.37745	-2.17469	0.03215	0.64279
CG10383	2L:18689580-18695422	pB2-H_nodrug	pB2-H_nic	4.52336	11.3487	1.32706	2.2521	0.02715	0.577861
CG10433	2R:17493180-17494458	pB2-H_nodrug	pB2-H_nic	35.0465	89.0142	1.34477	2.81798	0.00535	0.192071
CG10463	2L:19758878-19760986	pB2-H_nodrug	pB2-H_nic	16.9231	6.01767	-1.49172	-2.96707	0.0041	0.160503
CG10474	2R:15173077-15174103	pB2-H_nodrug	pB2-H_nic	10.9847	2.43346	-2.17442	-3.51978	0.0022	0.100861
CG10565	3L:21124545-21129141	pB2-H_nodrug	pB2-H_nic	87.3845	44.9935	-0.957661	-2.02246	0.04065	0.741491
CG10592	3L:5585840-5588372	pB2-H_nodrug	pB2-H_nic	111.906	58.9665	-0.924315	-1.98977	0.04745	0.815227
CG10621	2L:18952205-18954425	pB2-H_nodrug	pB2-H_nic	64.472	213.278	1.72599	3.71371	0.00065	0.0400905
CG10623	2L:18955480-18957169	pB2-H_nodrug	pB2-H_nic	23.6032	52.1753	1.14439	2.44695	0.01665	0.43073
CG10657	3L:12484924-12490298	pB2-H_nodrug	pB2-H_nic	72.0005	137.303	0.931283	2.00525	0.0452	0.794726
CG10659	2L:20024974-20025811	pB2-H_nodrug	pB2-H_nic	15.797	2.86861	-2.46122	-3.94821	7e-04	0.0424416
CG10911	2R:13940051-13941569	pB2-H_nodrug	pB2-H_nic	124.589	251.66	1.0143	2.18256	0.0307	0.626959
CG10916	2R:14061175-14062195	pB2-H_nodrug	pB2-H_nic	20.9641	44.9513	1.10044	2.24311	0.0273	0.579902
CG10918	X:21295614-21328761	pB2-H_nodrug	pB2-H_nic	18.3913	85.0108	2.20862	3.76104	6e-04	0.0377674
CG10953	2R:13052965-13054006	pB2-H_nodrug	pB2-H_nic	784.281	2245.26	1.51744	3.53493	0.00075	0.0449643
CG10990	X:13639609-13649421	pB2-H_nodrug	pB2-H_nic	24.4052	117.756	2.27054	4.75819	5e-05	0.00491583
CG11076	4:1050336-1052286	pB2-H_nodrug	pB2-H_nic	190.208	92.8098	-1.03523	-2.19907	0.024	0.536941
CG11147	2L:5724657-5760047	pB2-H_nodrug	pB2-H_nic	9.97384	29.2709	1.55325	2.39546	0.02385	0.536941
CG11149	2L:5718120-5720896	pB2-H_nodrug	pB2-H_nic	3.68052	10.1623	1.46524	2.61188	0.0115	0.332183
CG11180	2R:16506007-16510808	pB2-H_nodrug	pB2-H_nic	11.4073	3.41298	-1.74085	-2.44363	0.0218	0.509253
CG11188	2L:6717626-6719389	pB2-H_nodrug	pB2-H_nic	17.5992	6.80407	-1.37104	-2.77306	0.0075	0.246168
CG1124	3R:791168-794226	pB2-H_nodrug	pB2-H_nic	16.0263	65.5374	2.03188	4.18417	1e-04	0.00883835
CG11299	2R:19601424-19620706	pB2-H_nodrug	pB2-H_nic	22.2396	46.7591	1.07212	2.28186	0.02105	0.501294
CG11347	3L:4406947-4420266	pB2-H_nodrug	pB2-H_nic	13.9673	86.2886	2.62712	5.25362	5e-05	0.00491583
CG11353	3L:4533171-4539281	pB2-H_nodrug	pB2-H_nic	5.6229	12.9175	1.19994	2.38975	0.01275	0.358858
CG11380	X:1085443-1090705	pB2-H_nodrug	pB2-H_nic	9.93112	27.5769	1.47343	3.12658	0.003	0.127831
CG11384	X:1067907-1070055	pB2-H_nodrug	pB2-H_nic	3.67316	7.94306	1.11267	2.06102	0.0444	0.784199
CG11417	X:1248075-1250513	pB2-H_nodrug	pB2-H_nic	14.9054	5.07392	-1.55467	-3.19778	0.0025	0.111167
CG1142	3R:3298175-3299496	pB2-H_nodrug	pB2-H_nic	47.6832	20.017	-1.25226	-2.56048	0.0112	0.325712
CG11425	3L:22467894-22468892	pB2-H_nodrug	pB2-H_nic	32.9292	10.0897	-1.70649	-3.16125	0.0038	0.151667
CG11486	3L:3071127-3088493	pB2-H_nodrug	pB2-H_nic	31.7484	62.7681	0.983349	2.05638	0.04095	0.745061
CG11563	3R:27562746-27563721	pB2-H_nodrug	pB2-H_nic	66.037	21.0775	-1.64757	-3.38398	8e-04	0.0473004
CG11584	X:14075062-14077348	pB2-H_nodrug	pB2-H_nic	160.019	375.167	1.22929	2.70212	0.00825	0.264902
CG11658	3L:11693187-11701663	pB2-H_nodrug	pB2-H_nic	6.36931	21.1023	1.72819	3.42254	3e-04	0.0215768
CG11660	3L:11639328-11641761	pB2-H_nodrug	pB2-H_nic	11.3479	3.19277	-1.82954	-3.37896	0.0011	0.0590885
CG11669	2R:4357053-4359154	pB2-H_nodrug	pB2-H_nic	0.458652	2.59839	2.50215	3.46239	0.00385	0.153377
CG11837	3R:24875232-24876443	pB2-H_nodrug	pB2-H_nic	34.0166	9.03135	-1.91323	-3.68663	0.0014	0.0708529
CG11859	3R:21091565-21093479	pB2-H_nodrug	pB2-H_nic	27.3429	11.8322	-1.20845	-2.50372	0.0147	0.39581
CG11898	3R:24991514-24996871	pB2-H_nodrug	pB2-H_nic	0.669044	1.68533	1.33286	2.14776	0.0359	0.686085
CG11909	3R:21165973-21172634	pB2-H_nodrug	pB2-H_nic	12.8861	38.5554	1.58112	3.30371	0.00105	0.0574831
CG11920	3R:20900603-20902104	pB2-H_nodrug	pB2-H_nic	39.1019	15.4046	-1.34387	-2.68098	0.00985	0.299666
CG12050	2L:21094960-21102392	pB2-H_nodrug	pB2-H_nic	20.9284	5.55233	-1.9143	-2.55736	0.0225	0.519098
CG12134	2R:5858653-5860295	pB2-H_nodrug	pB2-H_nic	26.1406	11.1622	-1.22767	-2.46652	0.01535	0.408438
CG12163	3R:1063372-1077468	pB2-H_nodrug	pB2-H_nic	70.0493	141.032	1.00958	2.11241	0.0309	0.629067
CG12256	3R:8051003-8052061	pB2-H_nodrug	pB2-H_nic	5.97775	15.9136	1.41259	2.48277	0.0181	0.455058
CG12268	3R:19769349-19774141	pB2-H_nodrug	pB2-H_nic	4.15674	8.92926	1.10309	2.01022	0.0408	0.742647
CG12301	3L:15573941-15576473	pB2-H_nodrug	pB2-H_nic	14.5858	3.82736	-1.93014	-3.88691	2e-04	0.0156731
CG12325	2R:6711104-6721741	pB2-H_nodrug	pB2-H_nic	14.9175	5.17601	-1.52709	-2.99526	0.00395	0.156056
CG1233	3L:361477-366437	pB2-H_nodrug	pB2-H_nic	5.88335	11.4928	0.96602	1.95756	0.04875	0.824671
CG1234	3R:3069895-3072717	pB2-H_nodrug	pB2-H_nic	19.0183	7.06158	-1.42933	-2.96755	0.00515	0.187402
CG12499	3R:18266022-18272254	pB2-H_nodrug	pB2-H_nic	9.00438	3.59165	-1.32598	-2.76075	0.0095	0.292548
CG12519	3L:19465592-19466152	pB2-H_nodrug	pB2-H_nic	11.9063	72.2429	2.60113	4.42001	5e-05	0.00491583
CG12523	3L:10794291-10795201	pB2-H_nodrug	pB2-H_nic	30.2867	63.4236	1.06634	2.16755	0.03325	0.655389
CG12576	X:21875566-21883923	pB2-H_nodrug	pB2-H_nic	21.4966	73.1804	1.76735	3.40384	0.00085	0.0489075
CG12608	X:15236889-15238654	pB2-H_nodrug	pB2-H_nic	40.5142	17.435	-1.21645	-2.57803	0.0133	0.369487
CG12643	X:10158256-10159290	pB2-H_nodrug	pB2-H_nic	15.4769	33.777	1.12592	2.24814	0.0294	0.608527
CG12769	2R:3941330-3953056	pB2-H_nodrug	pB2-H_nic	5.445	14.2042	1.38332	2.77587	0.00625	0.215884
CG12828	2R:3036792-3037142	pB2-H_nodrug	pB2-H_nic	0.576096	0	-Inf	NA	0.02155	0.505617
CG12868	2R:10492051-10492840	pB2-H_nodrug	pB2-H_nic	10.9047	59.0379	2.43669	4.5811	5e-05	0.00491583
CG12909	2R:6197628-6198648	pB2-H_nodrug	pB2-H_nic	44.9089	12.9327	-1.79597	-3.62928	6e-04	0.0377674
CG12946	3R:5597516-5600142	pB2-H_nodrug	pB2-H_nic	12.5217	29.2098	1.22202	2.45674	0.01595	0.419713
CG12971	3L:21348376-21349595	pB2-H_nodrug	pB2-H_nic	45.7801	130.507	1.51134	3.18481	0.0025	0.111167
CG13010	X:16572471-16572876	pB2-H_nodrug	pB2-H_nic	0	0.485427	Inf	NA	0.0238	0.536107
CG13040	3L:16318245-16318906	pB2-H_nodrug	pB2-H_nic	65.1296	185.778	1.51219	3.15415	0.0033	0.137338
CG13041	3L:16312053-16312621	pB2-H_nodrug	pB2-H_nic	15.1792	65.7736	2.11541	3.74952	0.00055	0.0350838
CG13042	3L:16301097-16301515	pB2-H_nodrug	pB2-H_nic	7.58185	25.3555	1.74168	2.45488	0.0187	0.466043
CG13043	3L:16298321-16298966	pB2-H_nodrug	pB2-H_nic	44.639	91.4152	1.03413	2.08471	0.04185	0.756299
CG13046	3L:16280814-16281422	pB2-H_nodrug	pB2-H_nic	17.0356	75.1591	2.1414	3.95348	0.00065	0.0400905
CG13047	3L:16277779-16278496	pB2-H_nodrug	pB2-H_nic	252.686	834.473	1.72352	3.72265	0.00025	0.018768
CG13048	3L:16276077-16276757	pB2-H_nodrug	pB2-H_nic	25.8894	103.828	2.00376	3.83281	5e-04	0.0323273
CG13049	3L:16274228-16275092	pB2-H_nodrug	pB2-H_nic	450.338	1360.34	1.59489	3.47459	0.00045	0.0295401
CG13051	3L:16257812-16258192	pB2-H_nodrug	pB2-H_nic	44.7402	329.639	2.88125	5.54451	5e-05	0.00491583
CG13060	3L:16312959-16313554	pB2-H_nodrug	pB2-H_nic	3.95867	15.1503	1.93626	2.75559	0.0108	0.317308
CG13063	3L:16299746-16300198	pB2-H_nodrug	pB2-H_nic	71.4185	193.706	1.4395	2.85208	0.0077	0.251576
CG13066	3L:16266031-16266701	pB2-H_nodrug	pB2-H_nic	62.7602	253.818	2.01587	4.08975	0.00015	0.012389
CG13067	3L:16264401-16265018	pB2-H_nodrug	pB2-H_nic	137.158	558.372	2.02538	4.29184	1e-04	0.00883835
CG13068	3L:16262491-16263011	pB2-H_nodrug	pB2-H_nic	45.515	221.389	2.28217	4.42195	2e-04	0.0156731
CG13069	3L:16258484-16258904	pB2-H_nodrug	pB2-H_nic	99.3243	421.033	2.08371	4.32758	5e-05	0.00491583
CG13075	3L:16077092-16078364	pB2-H_nodrug	pB2-H_nic	89.4102	171.744	0.941752	2.02908	0.0462	0.80439
CG13096	2L:8509250-8511844	pB2-H_nodrug	pB2-H_nic	60.3552	17.1995	-1.81111	-3.87598	2e-04	0.0156731
CG13097	2L:8512168-8514864	pB2-H_nodrug	pB2-H_nic	16.0229	5.60132	-1.5163	-3.1278	0.0027	0.117263
CG13169	2R:8128746-8130778	pB2-H_nodrug	pB2-H_nic	2.30303	12.3636	2.42449	3.73733	0.00195	0.0918557
CG13170	2R:8127913-8128267	pB2-H_nodrug	pB2-H_nic	10.3292	134.599	3.70387	5.87382	5e-05	0.00491583
CG13185	2R:7755380-7772951	pB2-H_nodrug	pB2-H_nic	5.36098	2.44086	-1.13511	-2.42188	0.01175	0.338037
CG13226	2R:7131794-7132508	pB2-H_nodrug	pB2-H_nic	8.79517	55.9459	2.66925	4.81653	5e-05	0.00491583
CG13239	3L:22853886-22854590	pB2-H_nodrug	pB2-H_nic	1.92506	16.2213	3.07492	4.48902	8e-04	0.0473004
CG13311	3L:8794639-8795262	pB2-H_nodrug	pB2-H_nic	33.7157	85.381	1.34049	2.62399	0.01345	0.372206
CG13312	3L:8798910-8800313	pB2-H_nodrug	pB2-H_nic	3.75528	9.23729	1.29855	2.13399	0.04045	0.740363
CG13323	2R:8934237-8934793	pB2-H_nodrug	pB2-H_nic	366.833	703.421	0.939264	2.02432	0.04425	0.784134
CG13325	2R:9003809-9013285	pB2-H_nodrug	pB2-H_nic	0.752667	2.3173	1.62236	2.48721	0.0198	0.48006
CG13350	2R:9867866-9870979	pB2-H_nodrug	pB2-H_nic	7.88627	3.21695	-1.29365	-2.49079	0.0149	0.399689
CG13445	3L:15802597-15802983	pB2-H_nodrug	pB2-H_nic	405.76	1788.43	2.13999	4.57575	5e-05	0.00491583
CG13465	3L:14937155-14937392	pB2-H_nodrug	pB2-H_nic	0.820484	0	-Inf	NA	0.02155	0.505617
CG1347	3R:1495434-1505652	pB2-H_nodrug	pB2-H_nic	4.83864	9.63549	0.993758	2.1215	0.0356	0.683093
CG13482	3L:14267446-14361748	pB2-H_nodrug	pB2-H_nic	22.1141	92.0084	2.0568	2.6344	0.0114	0.330184
CG13603	3R:19810934-19812291	pB2-H_nodrug	pB2-H_nic	22.6533	46.3308	1.03225	2.09025	0.0429	0.768792
CG13606	3R:19998352-20009752	pB2-H_nodrug	pB2-H_nic	7.63241	25.9951	1.76803	2.69283	0.0086	0.273275
CG13616	3R:20218631-20219502	pB2-H_nodrug	pB2-H_nic	13.5743	32.3392	1.2524	2.32215	0.02165	0.507131
CG13618	3R:20350521-20353261	pB2-H_nodrug	pB2-H_nic	7.87528	61.9422	2.97552	5.74743	5e-05	0.00491583
CG13674	3L:8211538-8212083	pB2-H_nodrug	pB2-H_nic	61.3874	264.414	2.10678	4.25248	5e-05	0.00491583
CG13675	3L:8153414-8157552	pB2-H_nodrug	pB2-H_nic	4.53865	13.3741	1.55911	2.93142	0.006	0.208763
CG13676	3L:8130913-8144908	pB2-H_nodrug	pB2-H_nic	26.8745	54.513	1.02036	2.11713	0.0368	0.696762
CG13679	3L:8195739-8196446	pB2-H_nodrug	pB2-H_nic	85.3969	342.235	2.00273	4.15858	5e-05	0.00491583
CG13694	2L:115364-116488	pB2-H_nodrug	pB2-H_nic	3.05149	8.62755	1.49944	2.44275	0.01925	0.47342
CG13722	3L:4485408-4488013	pB2-H_nodrug	pB2-H_nic	58.6135	29.2092	-1.00481	-2.15706	0.0312	0.632051
CG13731	3L:17377120-17382998	pB2-H_nodrug	pB2-H_nic	373.029	853.681	1.19441	2.94806	0.00485	0.179844
CG13748	2R:4827919-4828641	pB2-H_nodrug	pB2-H_nic	20.238	50.0668	1.30679	2.55358	0.0144	0.39043
CG13773	2L:6906917-6907817	pB2-H_nodrug	pB2-H_nic	37.1892	10.1603	-1.87194	-3.52314	0.00095	0.0534419
CG13796	2L:7727149-7732668	pB2-H_nodrug	pB2-H_nic	1.97179	7.20724	1.86994	3.28829	0.0012	0.0625781
CG1381	2R:5983984-5987091	pB2-H_nodrug	pB2-H_nic	173.882	64.9757	-1.42014	-2.37402	0.01605	0.42131
CG13837	3R:18869711-18870383	pB2-H_nodrug	pB2-H_nic	3.29399	0.672917	-2.29134	-2.54178	0.03735	0.701597
CG13868	2R:16192021-16214311	pB2-H_nodrug	pB2-H_nic	31.2906	102.085	1.70597	2.50359	0.01295	0.362346
CG13900	3L:826709-833402	pB2-H_nodrug	pB2-H_nic	131.428	58.8353	-1.15952	-2.39339	0.01625	0.424739
CG13946	2L:776535-776892	pB2-H_nodrug	pB2-H_nic	2.52241	46.3384	4.19933	5.3945	0.0032	0.133826
CG13947	2L:779200-779655	pB2-H_nodrug	pB2-H_nic	5.32234	26.7712	2.33055	3.57475	0.002	0.0932884
CG14095	3L:19457148-19457840	pB2-H_nodrug	pB2-H_nic	60.5594	378.808	2.64504	5.45702	5e-05	0.00491583
CG14096	3L:19459666-19460179	pB2-H_nodrug	pB2-H_nic	2.01895	8.98354	2.15368	2.57526	0.02955	0.611042
CG14143	3L:11128096-11128441	pB2-H_nodrug	pB2-H_nic	60.5262	651.337	3.42777	6.61668	5e-05	0.00491583
CG14147	3L:10965753-10966582	pB2-H_nodrug	pB2-H_nic	124.613	436.843	1.80967	3.89002	4e-04	0.0270875
CG14205	X:19486644-19489581	pB2-H_nodrug	pB2-H_nic	33.1358	89.6885	1.43653	3.0898	0.0034	0.139602
CG14210	X:19510239-19512562	pB2-H_nodrug	pB2-H_nic	85.6076	29.1719	-1.55316	-1.97508	0.0436	0.776468
CG14219	X:19481414-19484104	pB2-H_nodrug	pB2-H_nic	2.38376	12.3544	2.37371	4.2176	5e-05	0.00491583
CG14230	X:19598192-19600375	pB2-H_nodrug	pB2-H_nic	18.3052	4.53577	-2.01284	-4.02051	3e-04	0.0215768
CG14286	3R:14849813-14850575	pB2-H_nodrug	pB2-H_nic	31.6499	14.8659	-1.09019	-2.0598	0.0463	0.804824
CG14299	3R:14576157-14584588	pB2-H_nodrug	pB2-H_nic	4.45634	9.72387	1.12567	2.38914	0.02245	0.518224
CG14318	3R:13602967-13609720	pB2-H_nodrug	pB2-H_nic	0.746478	2.14441	1.52241	2.53291	0.0163	0.425787
CG14323	3R:13447189-13447822	pB2-H_nodrug	pB2-H_nic	0	0.694632	Inf	NA	0.0065	0.223082
CG14324	3R:13444000-13444513	pB2-H_nodrug	pB2-H_nic	2.18277	59.2187	4.76182	6.38765	0.00095	0.0534419
CG14326	3R:13444854-13445333	pB2-H_nodrug	pB2-H_nic	5.61168	108.92	4.27869	6.52213	2e-04	0.0156731
CG14327	3R:13439559-13440655	pB2-H_nodrug	pB2-H_nic	13.9984	31.5996	1.17464	2.19253	0.03005	0.617213
CG14329	3R:13435083-13436255	pB2-H_nodrug	pB2-H_nic	14.6509	37.8914	1.37089	2.715	0.01055	0.312102
CG14397	2L:21091240-21094864	pB2-H_nodrug	pB2-H_nic	7.91432	30.6848	1.95498	3.13984	0.00465	0.174848
CG1441	2R:5786522-5790788	pB2-H_nodrug	pB2-H_nic	39.3468	140.543	1.83669	3.97028	1e-04	0.00883835
CG14439	X:6641581-6649785	pB2-H_nodrug	pB2-H_nic	11.9888	23.4486	0.967814	1.96194	0.04625	0.804607
CG14543	3R:21882348-21883945	pB2-H_nodrug	pB2-H_nic	80.1345	32.2043	-1.31517	-2.12024	0.0297	0.612077
CG14544	3R:21885217-21888733	pB2-H_nodrug	pB2-H_nic	19.5895	6.33803	-1.62798	-2.92485	0.0052	0.188581
CG14564	3L:21738458-21771105	pB2-H_nodrug	pB2-H_nic	18.0116	89.6272	2.31501	3.08053	0.00825	0.264902
CG14568	3L:21725905-21726584	pB2-H_nodrug	pB2-H_nic	13.3779	85.717	2.67973	5.05436	5e-05	0.00491583
CG14569	3L:21723824-21724647	pB2-H_nodrug	pB2-H_nic	28.3316	93.359	1.72038	3.54467	0.00065	0.0400905
CG14572	3L:21734638-21735541	pB2-H_nodrug	pB2-H_nic	1.76598	14.1389	3.00113	4.64547	3e-04	0.0215768
CG14573	3L:21727198-21727888	pB2-H_nodrug	pB2-H_nic	33.612	98.7615	1.55497	3.18275	0.0035	0.143023
CG14662	3R:807720-809954	pB2-H_nodrug	pB2-H_nic	0.43479	1.39909	1.6861	2.26182	0.035	0.677035
CG14752	2R:4478000-4479452	pB2-H_nodrug	pB2-H_nic	168.424	452.941	1.42722	3.06073	0.00275	0.119072
CG14777	X:1360785-1364647	pB2-H_nodrug	pB2-H_nic	110.89	51.6582	-1.10206	-2.20709	0.0248	0.547132
CG14851	3R:10388083-10388542	pB2-H_nodrug	pB2-H_nic	53.5646	213.505	1.99492	4.04809	5e-05	0.00491583
CG14882	3R:12268975-12270534	pB2-H_nodrug	pB2-H_nic	10.9222	4.86778	-1.16592	-2.12443	0.0418	0.756299
CG14961	3L:3330141-3334978	pB2-H_nodrug	pB2-H_nic	10.8908	38.5698	1.82436	3.39515	9e-04	0.0512343
CG15023	3L:4460620-4461339	pB2-H_nodrug	pB2-H_nic	35.5729	149.236	2.06875	4.18741	1e-04	0.00883835
CG15024	3L:4463047-4463723	pB2-H_nodrug	pB2-H_nic	22.4446	63.7588	1.50625	2.44514	0.0197	0.47899
CG15027	X:14979193-14979840	pB2-H_nodrug	pB2-H_nic	75.5966	27.6478	-1.45116	-2.89712	0.0053	0.190756
CG15044	X:18385214-18386029	pB2-H_nodrug	pB2-H_nic	54.9834	128.603	1.22586	2.60364	0.0128	0.359087
CG15098	2R:14720876-14722276	pB2-H_nodrug	pB2-H_nic	91.3358	190.354	1.05943	2.27954	0.02615	0.564708
CG15155	2L:18154863-18155942	pB2-H_nodrug	pB2-H_nic	118.5	32.5968	-1.86209	-3.89227	4e-04	0.0270875
CG15212	3L:5124649-5125227	pB2-H_nodrug	pB2-H_nic	98.6791	501.623	2.34579	4.89334	5e-05	0.00491583
CG15249	X:9782322-9783193	pB2-H_nodrug	pB2-H_nic	6.5564	22.6386	1.78781	3.04619	0.0052	0.188581
CG15251	X:9861354-9864791	pB2-H_nodrug	pB2-H_nic	58.6086	196.249	1.7435	3.73564	3e-04	0.0215768
CG15255	2L:15610731-15611969	pB2-H_nodrug	pB2-H_nic	8.81359	24.9438	1.50088	2.9173	0.0055	0.196469
CG15293	2L:14108056-14109304	pB2-H_nodrug	pB2-H_nic	7.27352	22.6993	1.64192	3.11366	0.00425	0.164571
CG15309	X:10100625-10106379	pB2-H_nodrug	pB2-H_nic	2.62996	7.6038	1.53168	2.69605	0.01135	0.328958
CG15412	2L:3373566-3375711	pB2-H_nodrug	pB2-H_nic	1.01871	3.54167	1.79769	2.75842	0.0125	0.353913
CG1542	3R:27039131-27040510	pB2-H_nodrug	pB2-H_nic	58.6355	19.9771	-1.55343	-3.29707	0.00235	0.106261
CG15436	2L:4463641-4465075	pB2-H_nodrug	pB2-H_nic	3.40755	1.31068	-1.37843	-2.05189	0.04885	0.824736
CG15515	3R:25731187-25732171	pB2-H_nodrug	pB2-H_nic	72.5978	148.794	1.03532	2.22823	0.0315	0.636924
CG15561	3R:27040529-27041628	pB2-H_nodrug	pB2-H_nic	11.7547	3.22989	-1.86368	-3.28749	0.0029	0.124063
CG15615	2R:12680620-12683912	pB2-H_nodrug	pB2-H_nic	59.8916	208.289	1.79816	3.90436	0.00035	0.024435
CG15649	2R:16860420-16861502	pB2-H_nodrug	pB2-H_nic	36.3516	75.8755	1.06162	1.95918	0.04435	0.784199
CG15650	2R:16865232-16865742	pB2-H_nodrug	pB2-H_nic	10.6727	32.8566	1.62226	2.60403	0.0123	0.349636
CG15712	2R:12372345-12373057	pB2-H_nodrug	pB2-H_nic	14.7044	51.1777	1.79926	3.33096	0.0025	0.111167
CG15740	X:11736694-11740132	pB2-H_nodrug	pB2-H_nic	57.4408	129.549	1.17335	2.53314	0.0145	0.392397
CG1575	X:8011095-8015153	pB2-H_nodrug	pB2-H_nic	15.2439	5.27088	-1.53211	-2.11807	0.03665	0.69515
CG15766	X:5708896-5709853	pB2-H_nodrug	pB2-H_nic	11.6645	3.97054	-1.55471	-2.54687	0.01655	0.429699
CG15784	X:5324712-5326494	pB2-H_nodrug	pB2-H_nic	12.978	128.435	3.30689	6.88481	5e-05	0.00491583
CG15818	2L:7410933-7412229	pB2-H_nodrug	pB2-H_nic	25.0468	49.5389	0.983934	2.08553	0.04055	0.740928
CG15890	X:14651559-14659820	pB2-H_nodrug	pB2-H_nic	8.34134	18.9397	1.18306	2.4508	0.01805	0.454334
CG15905	2R:15533987-15535150	pB2-H_nodrug	pB2-H_nic	4.02349	1.20349	-1.74123	-2.48437	0.02215	0.514067
CG1638	3R:27416302-27418041	pB2-H_nodrug	pB2-H_nic	1.60264	5.35638	1.74081	2.7945	0.00975	0.297469
CG16704	2L:3692137-3692588	pB2-H_nodrug	pB2-H_nic	92.0345	379.636	2.04437	4.06641	2e-04	0.0156731
CG16713	2L:3695031-3695406	pB2-H_nodrug	pB2-H_nic	173.767	458.325	1.39922	2.87458	0.0049	0.18076
CG16721	X:5773890-5777433	pB2-H_nodrug	pB2-H_nic	5.27317	27.0587	2.35935	4.79694	5e-05	0.00491583
CG1673	X:13290925-13295262	pB2-H_nodrug	pB2-H_nic	46.6486	21.1196	-1.14325	-2.45011	0.0177	0.448156
CG1678	X:21273399-21273765	pB2-H_nodrug	pB2-H_nic	0	0.635436	Inf	NA	0.0238	0.536107
CG1681	X:13298788-13303249	pB2-H_nodrug	pB2-H_nic	64.4121	185.109	1.52297	3.27161	0.00135	0.0688918
CG16820	2L:13246230-13250193	pB2-H_nodrug	pB2-H_nic	7.99714	28.0838	1.81218	3.60394	0.00075	0.0449643
CG16833	2L:10989304-10997700	pB2-H_nodrug	pB2-H_nic	15.53	7.8293	-0.988103	-1.95488	0.04625	0.804607
CG16836	2R:14276599-14276963	pB2-H_nodrug	pB2-H_nic	0	1.56887	Inf	NA	0.02495	0.548465
CG16898	2R:15891123-15892492	pB2-H_nodrug	pB2-H_nic	20.5002	75.7463	1.88554	3.96634	1e-04	0.00883835
CG16926	2R:15385258-15388801	pB2-H_nodrug	pB2-H_nic	71.078	137.304	0.949898	2.03853	0.03965	0.731027
CG16997	2L:12111132-12111995	pB2-H_nodrug	pB2-H_nic	14.5547	39.4763	1.43951	2.75319	0.00905	0.282959
CG17105	2L:10681046-10681358	pB2-H_nodrug	pB2-H_nic	0	0.973587	Inf	NA	0.0238	0.536107
CG17107	2L:10681974-10682383	pB2-H_nodrug	pB2-H_nic	7.87338	57.8147	2.87638	4.46374	0.00055	0.0350838
CG17190	3R:15837497-15838327	pB2-H_nodrug	pB2-H_nic	0.700615	3.6234	2.37065	2.96427	0.0127	0.358157
CG17290	2R:13042203-13042815	pB2-H_nodrug	pB2-H_nic	70.333	223.438	1.6676	3.4809	0.0014	0.0708529
CG17323	2L:18823573-18826553	pB2-H_nodrug	pB2-H_nic	23.9273	47.2392	0.981327	2.09501	0.03925	0.72615
CG17362	3L:13979663-13980216	pB2-H_nodrug	pB2-H_nic	1.59285	12.892	3.01679	4.07204	0.0019	0.0897965
CG1738	X:11243086-11243881	pB2-H_nodrug	pB2-H_nic	13.9759	6.27787	-1.15459	-2.00672	0.049	0.826617
CG17386	2R:10307845-10312099	pB2-H_nodrug	pB2-H_nic	4.30067	8.84766	1.04073	2.12769	0.0406	0.741491
CG17404	3R:8048108-8050741	pB2-H_nodrug	pB2-H_nic	0.260356	2.21342	3.08772	3.03941	0.03145	0.636213
CG17508	2R:1496128-1499094	pB2-H_nodrug	pB2-H_nic	48.6217	104.932	1.10978	2.38245	0.0201	0.48596
CG17734	3R:7067921-7069698	pB2-H_nodrug	pB2-H_nic	358.097	169.595	-1.07826	-2.28937	0.02415	0.537773
CG17738	3R:8084470-8128509	pB2-H_nodrug	pB2-H_nic	62.5032	216.139	1.78996	2.22549	0.03765	0.705378
CG1785	X:8608983-8614276	pB2-H_nodrug	pB2-H_nic	37.6921	11.239	-1.74575	-2.74187	0.00595	0.207867
CG1789	X:8614589-8615534	pB2-H_nodrug	pB2-H_nic	33.9068	13.9186	-1.28456	-2.57564	0.0125	0.353913
CG17974	2R:17235691-17238349	pB2-H_nodrug	pB2-H_nic	14.133	6.38456	-1.14641	-2.24063	0.02795	0.589909
CG18067	2R:16422014-16422860	pB2-H_nodrug	pB2-H_nic	0.566101	2.65637	2.23032	2.57352	0.02765	0.585017
CG18178	3L:9710885-9712244	pB2-H_nodrug	pB2-H_nic	49.1966	13.5564	-1.85959	-3.8569	0.00025	0.018768
CG18180	3L:9624933-9672203	pB2-H_nodrug	pB2-H_nic	67.4868	323.733	2.26213	3.55825	4e-04	0.0270875
CG18273	X:376809-381587	pB2-H_nodrug	pB2-H_nic	15.1842	5.29016	-1.52119	-3.17708	0.00295	0.126076
CG18294	3L:19468116-19468674	pB2-H_nodrug	pB2-H_nic	12.7078	67.7691	2.41491	4.11618	0.00015	0.012389
CG18316	2R:3993930-3994878	pB2-H_nodrug	pB2-H_nic	15.662	32.0112	1.03131	2.02745	0.04435	0.784199
CG18431	2R:13390232-13396150	pB2-H_nodrug	pB2-H_nic	77.8883	31.0161	-1.32839	-2.74146	0.0068	0.230426
CG18563	2L:17452923-17458775	pB2-H_nodrug	pB2-H_nic	0.78325	3.92925	2.32671	2.53072	0.02065	0.495623
CG18600	3R:14125917-14127458	pB2-H_nodrug	pB2-H_nic	35.4566	12.9363	-1.45463	-3.0095	0.00435	0.167686
CG18607	2R:15176630-15177305	pB2-H_nodrug	pB2-H_nic	69.0713	30.796	-1.16534	-2.37713	0.019	0.470239
CG18619	2L:10264130-10265229	pB2-H_nodrug	pB2-H_nic	28.5196	113.313	1.99029	4.05796	5e-05	0.00491583
CG18635	2R:13655312-13657411	pB2-H_nodrug	pB2-H_nic	2.49217	7.13206	1.51692	2.68478	0.0107	0.316104
CG18744	3R:3622797-3624493	pB2-H_nodrug	pB2-H_nic	2.48067	6.18463	1.31796	2.15686	0.03615	0.68902
CG1979	3R:2880307-2884393	pB2-H_nodrug	pB2-H_nic	0.284181	1.38398	2.28394	3.3608	0.00335	0.138344
CG2017	3R:1683798-1688133	pB2-H_nodrug	pB2-H_nic	10.446	21.1003	1.01431	2.06327	0.0364	0.691939
CG2150	3R:27589025-27590488	pB2-H_nodrug	pB2-H_nic	65.8261	141.575	1.10483	2.38097	0.0196	0.477914
CG2199	3L:1339456-1342403	pB2-H_nodrug	pB2-H_nic	13.3465	4.61312	-1.53265	-3.04886	0.00235	0.106261
CG2233	X:7929764-7931533	pB2-H_nodrug	pB2-H_nic	278.104	631.103	1.18225	2.66169	0.008	0.259009
CG2260	X:8011095-8015153	pB2-H_nodrug	pB2-H_nic	20.5216	5.99246	-1.77592	-2.73869	0.0058	0.203789
CG2641	3R:3619930-3622321	pB2-H_nodrug	pB2-H_nic	5.32398	12.7373	1.25848	2.32386	0.0235	0.533837
CG2691	X:13513372-13518439	pB2-H_nodrug	pB2-H_nic	27.6155	14.199	-0.959688	-2.07174	0.0415	0.752512
CG2837	2L:4904067-4906761	pB2-H_nodrug	pB2-H_nic	13.6538	50.1911	1.87813	3.70319	0.00015	0.012389
CG2875	X:3451844-3467653	pB2-H_nodrug	pB2-H_nic	26.2532	9.86548	-1.41203	-2.80161	0.0062	0.21433
CG2972	X:9977202-9980204	pB2-H_nodrug	pB2-H_nic	34.021	10.8866	-1.64388	-3.12811	0.00255	0.112689
CG2975	2L:2840123-2844513	pB2-H_nodrug	pB2-H_nic	0.979851	2.86973	1.55028	2.35216	0.0224	0.517348
CG2982	X:4213472-4215778	pB2-H_nodrug	pB2-H_nic	40.1112	18.2491	-1.13618	-2.42653	0.01485	0.398847
CG30085	2R:11751808-11756650	pB2-H_nodrug	pB2-H_nic	8.90633	4.33265	-1.03958	-2.13575	0.03095	0.629067
CG30101	2R:13295762-13297705	pB2-H_nodrug	pB2-H_nic	42.3719	87.5554	1.04709	2.25279	0.02685	0.574041
CG30109	2R:13556904-13558253	pB2-H_nodrug	pB2-H_nic	33.4227	16.5364	-1.01518	-1.94691	0.04885	0.824736
CG30345	2R:5036331-5038809	pB2-H_nodrug	pB2-H_nic	4.98496	12.2297	1.29474	2.32302	0.0236	0.534692
CG30349	2R:4795024-4798390	pB2-H_nodrug	pB2-H_nic	67.1043	26.6366	-1.333	-2.85309	0.0037	0.148645
CG30360	2R:4352674-4354701	pB2-H_nodrug	pB2-H_nic	26.1904	88.5418	1.75732	3.74985	0.00025	0.018768
CG30377	2R:3788457-3802515	pB2-H_nodrug	pB2-H_nic	3.46134	8.67649	1.32578	2.59694	0.0117	0.337051
CG30427	2R:20816269-20824994	pB2-H_nodrug	pB2-H_nic	46.6736	93.0859	0.995957	2.07643	0.03575	0.684745
CG30456	2R:12990371-12995047	pB2-H_nodrug	pB2-H_nic	6.42113	13.9955	1.12406	2.12883	0.0345	0.670997
CG30458	2R:13045829-13046536	pB2-H_nodrug	pB2-H_nic	52.1536	132.491	1.34506	2.76861	0.0067	0.228301
CG30471	2R:11422699-11425155	pB2-H_nodrug	pB2-H_nic	7.84784	20.4799	1.38385	2.78255	0.00745	0.24509
CG3071	X:2156872-2158858	pB2-H_nodrug	pB2-H_nic	30.4352	9.61448	-1.66246	-3.42255	0.00115	0.0607841
CG3074	2R:18073482-18090178	pB2-H_nodrug	pB2-H_nic	32.7797	80.1162	1.28929	1.98769	0.0439	0.779866
CG3091	X:2146364-2148163	pB2-H_nodrug	pB2-H_nic	5.59788	13.3033	1.24883	2.25559	0.02295	0.52524
CG31050	3R:24475804-24476202	pB2-H_nodrug	pB2-H_nic	0	0.701587	Inf	NA	0.0238	0.536107
CG31075	3R:22804265-22814237	pB2-H_nodrug	pB2-H_nic	31.5577	86.0533	1.44724	2.54317	0.01165	0.335837
CG31102	3R:21119179-21121312	pB2-H_nodrug	pB2-H_nic	2.9245	8.3998	1.52216	2.65674	0.01465	0.394712
CG31104	3R:21111194-21112696	pB2-H_nodrug	pB2-H_nic	2.14354	6.92601	1.69203	2.78963	0.0093	0.288462
CG31268	3R:12857538-12858969	pB2-H_nodrug	pB2-H_nic	81.0306	157.753	0.961131	2.06617	0.0392	0.725852
CG31272	3R:6582017-6585113	pB2-H_nodrug	pB2-H_nic	52.3541	19.2947	-1.4401	-3.06791	0.00325	0.135652
CG31313	3R:10392301-10393148	pB2-H_nodrug	pB2-H_nic	27.3151	54.3975	0.993844	1.97123	0.0451	0.794598
CG31357	3R:20654000-20655645	pB2-H_nodrug	pB2-H_nic	9.73347	21.3876	1.13575	2.28213	0.02645	0.569398
CG31371	3R:26326923-26329082	pB2-H_nodrug	pB2-H_nic	12.112	4.06163	-1.5763	-2.90265	0.0073	0.241638
CG31445	3R:25066301-25070220	pB2-H_nodrug	pB2-H_nic	2.8442	6.1868	1.12117	2.11864	0.04065	0.741491
CG31626	2L:21221335-21236733	pB2-H_nodrug	pB2-H_nic	586.632	1980.92	1.75564	3.87038	0.00025	0.018768
CG31635	2L:6634548-6649088	pB2-H_nodrug	pB2-H_nic	2.73107	5.38645	0.979868	2.03719	0.0386	0.718466
CG31778	2L:3703658-3705462	pB2-H_nodrug	pB2-H_nic	9.84413	29.0987	1.56362	2.54049	0.01275	0.358859
CG31789	2L:18605941-18606523	pB2-H_nodrug	pB2-H_nic	347.522	870.11	1.3241	2.85608	0.00585	0.205042
CG31871	2L:10662086-10671489	pB2-H_nodrug	pB2-H_nic	8.18248	19.2496	1.23422	2.52369	0.01085	0.317906
CG31904	2L:7734410-7738795	pB2-H_nodrug	pB2-H_nic	0.142863	0.525202	1.87824	2.0849	0.0421	0.75826
CG32074	3L:11116460-11127763	pB2-H_nodrug	pB2-H_nic	676.189	2181.1	1.68956	2.12894	0.03715	0.701221
CG32075	3L:11055825-11058037	pB2-H_nodrug	pB2-H_nic	14.1107	7.05306	-1.00047	-1.99547	0.04855	0.822912
CG32213	3L:19468938-19469456	pB2-H_nodrug	pB2-H_nic	19.8552	105.569	2.41059	4.27341	5e-05	0.00491583
CG32214	3L:19460448-19460969	pB2-H_nodrug	pB2-H_nic	30.2797	152.473	2.33213	4.37712	2e-04	0.0156731
CG32237	3L:4849434-4852455	pB2-H_nodrug	pB2-H_nic	15.0755	46.9432	1.63871	3.47658	0.001	0.0552397
CG32266	3L:3717216-3803454	pB2-H_nodrug	pB2-H_nic	21.8134	223.318	3.35581	2.95592	0.00905	0.282959
CG32302	3L:2268826-2272769	pB2-H_nodrug	pB2-H_nic	155.459	305.976	0.976884	2.10322	0.0328	0.650627
CG32344	3L:321231-324717	pB2-H_nodrug	pB2-H_nic	23.4616	8.80756	-1.41349	-2.97081	0.00435	0.167686
CG32409	3L:5892641-5895548	pB2-H_nodrug	pB2-H_nic	60.284	14.0668	-2.09948	-2.94397	0.0094	0.290722
CG32418	3L:5769416-5770389	pB2-H_nodrug	pB2-H_nic	27.2748	12.2068	-1.15988	-2.32308	0.023	0.525823
CG32425	3L:20490411-20507212	pB2-H_nodrug	pB2-H_nic	134.168	64.7138	-1.0519	-2.15176	0.02425	0.538601
CG32486	3L:3055903-3070839	pB2-H_nodrug	pB2-H_nic	8.36227	27.5538	1.72028	3.5685	0.00075	0.0449643
CG32548	X:18329747-18334614	pB2-H_nodrug	pB2-H_nic	98.3247	189.714	0.948204	2.02499	0.0412	0.74893
CG32563	X:17102468-17103042	pB2-H_nodrug	pB2-H_nic	1.43068	0	-Inf	NA	0.0012	0.0625781
CG32564	X:17100440-17101887	pB2-H_nodrug	pB2-H_nic	760.294	385.005	-0.981681	-2.1842	0.03605	0.688032
CG32626	X:13724781-13739894	pB2-H_nodrug	pB2-H_nic	17.7702	47.1827	1.4088	2.98643	0.0025	0.111167
CG32647	X:12670604-12678991	pB2-H_nodrug	pB2-H_nic	2.68398	7.29334	1.4422	2.35235	0.01835	0.459995
CG32662	X:11711790-11729759	pB2-H_nodrug	pB2-H_nic	2.30366	6.11944	1.40947	1.98449	0.0436	0.776468
CG32663	X:11711790-11729759	pB2-H_nodrug	pB2-H_nic	3.80466	14.1206	1.89197	2.98804	0.0027	0.117263
CG32694	X:9883727-9900918	pB2-H_nodrug	pB2-H_nic	60.957	210.498	1.78794	2.91165	0.002	0.0932884
CG32708	X:8979969-8980899	pB2-H_nodrug	pB2-H_nic	21.0043	9.33071	-1.17063	-2.18636	0.0321	0.64269
CG32751	X:6090756-6092662	pB2-H_nodrug	pB2-H_nic	16.2803	38.6776	1.24837	2.59532	0.0127	0.358157
CG33110	3R:18395910-18406120	pB2-H_nodrug	pB2-H_nic	32.6346	78.0081	1.25722	2.70982	0.0082	0.263692
CG33263	3L:13416419-13417268	pB2-H_nodrug	pB2-H_nic	11.508	26.0643	1.17944	2.17264	0.0359	0.686085
CG33267	3L:11557582-11565698	pB2-H_nodrug	pB2-H_nic	9.36752	107.169	3.51608	6.07052	5e-05	0.00491583
CG33268	3L:11584037-11584322	pB2-H_nodrug	pB2-H_nic	5.87088	167.853	4.83748	6.39275	0.0024	0.108066
CG33269	3L:11574949-11575216	pB2-H_nodrug	pB2-H_nic	0	1.53744	Inf	NA	0.0238	0.536107
CG33505	2R:10746349-10748250	pB2-H_nodrug	pB2-H_nic	25.4192	4.77721	-2.41167	-4.67607	5e-05	0.00491583
CG33511	2L:21081126-21082494	pB2-H_nodrug	pB2-H_nic	9.66758	2.86534	-1.75445	-2.89024	0.00665	0.226958
CG3353	3R:17042987-17044511	pB2-H_nodrug	pB2-H_nic	35.746	15.2644	-1.22761	-2.53069	0.01315	0.366746
CG33785	2R:16529254-16531285	pB2-H_nodrug	pB2-H_nic	23.3182	7.4435	-1.64741	-2.47294	0.0138	0.378714
CG33936	3R:5167591-5185154	pB2-H_nodrug	pB2-H_nic	36.6156	86.8078	1.24537	2.63851	0.00795	0.257975
CG33970	3R:22144079-22187711	pB2-H_nodrug	pB2-H_nic	10.6092	21.4078	1.01281	1.9649	0.0464	0.805256
CG34120	X:20994979-21011281	pB2-H_nodrug	pB2-H_nic	1.68483	3.71678	1.14145	2.13131	0.03025	0.619244
CG34165	2L:14713776-14714355	pB2-H_nodrug	pB2-H_nic	74.3174	194.757	1.3899	2.89513	0.0057	0.201265
CG34176	2L:4004079-4004480	pB2-H_nodrug	pB2-H_nic	117.84	248.127	1.07425	2.22014	0.02955	0.611042
CG34201	2R:16638451-16639628	pB2-H_nodrug	pB2-H_nic	117.006	231.179	0.982436	2.1134	0.0351	0.678052
CG34248	3L:16263468-16264002	pB2-H_nodrug	pB2-H_nic	1.78331	8.15046	2.19232	2.47117	0.0227	0.520909
CG34249	3L:16354088-16354990	pB2-H_nodrug	pB2-H_nic	0	1.26388	Inf	NA	0.02495	0.548465
CG34273	3R:10339621-10355513	pB2-H_nodrug	pB2-H_nic	46.2309	232.708	2.33159	3.281	0.0037	0.148645
CG34296	3R:25548263-25548735	pB2-H_nodrug	pB2-H_nic	0.93347	0	-Inf	NA	0.01715	0.43759
CG34336	X:3763019-3763797	pB2-H_nodrug	pB2-H_nic	0.690316	0	-Inf	NA	0.02155	0.505617
CG34360	3R:5700402-5814598	pB2-H_nodrug	pB2-H_nic	4.78142	15.6996	1.71522	2.49387	0.0195	0.47765
CG34375	3R:18825860-18836284	pB2-H_nodrug	pB2-H_nic	3.41223	9.62004	1.49533	2.76879	0.0085	0.270699
CG34426	3L:8795562-8796699	pB2-H_nodrug	pB2-H_nic	30.3514	70.2331	1.21039	2.50887	0.01675	0.432013
CG34451	3L:15681843-15685147	pB2-H_nodrug	pB2-H_nic	3.41724	9.06809	1.40797	2.27655	0.03	0.616481
CG34458	2R:12559556-12560330	pB2-H_nodrug	pB2-H_nic	46.8415	109.165	1.22065	2.56277	0.0124	0.352012
CG3513	2L:3692698-3693182	pB2-H_nodrug	pB2-H_nic	0.223353	3.69477	4.04809	2.43478	0.0433	0.774019
CG3527	X:4445999-4447039	pB2-H_nodrug	pB2-H_nic	37.217	12.5683	-1.56617	-2.98848	0.0053	0.190756
CG3598	X:2831160-2832106	pB2-H_nodrug	pB2-H_nic	385.129	203.109	-0.92309	-1.99181	0.0471	0.813125
CG3604	2L:3697241-3697872	pB2-H_nodrug	pB2-H_nic	16.4176	45.8116	1.48047	2.7821	0.00775	0.252825
CG3650	2R:20736498-20737284	pB2-H_nodrug	pB2-H_nic	3.61085	28.9033	3.00082	4.80433	0.00025	0.018768
CG3709	2L:153538-155321	pB2-H_nodrug	pB2-H_nic	9.93165	3.63675	-1.44938	-2.64589	0.01135	0.328958
CG3726	X:5811209-5835703	pB2-H_nodrug	pB2-H_nic	3.92567	9.36859	1.25489	2.44262	0.01805	0.454334
CG3735	2R:19824908-19827274	pB2-H_nodrug	pB2-H_nic	11.2983	5.00516	-1.17462	-2.30683	0.0253	0.551633
CG3756	2L:4969003-4971453	pB2-H_nodrug	pB2-H_nic	50.9313	11.4427	-2.15413	-3.19337	0.0042	0.163522
CG3817	3R:10724434-10725339	pB2-H_nodrug	pB2-H_nic	46.1074	19.0534	-1.27495	-2.60906	0.0092	0.286188
CG3823	X:6198022-6200778	pB2-H_nodrug	pB2-H_nic	8.56172	20.5507	1.26321	2.43434	0.0172	0.438605
CG3847	X:6241135-6243273	pB2-H_nodrug	pB2-H_nic	26.1397	12.3115	-1.08623	-2.30507	0.02505	0.54976
CG3868	3L:14393863-14395819	pB2-H_nodrug	pB2-H_nic	189.646	369.001	0.960315	2.07221	0.04255	0.764438
CG3902	3L:18885482-18891390	pB2-H_nodrug	pB2-H_nic	386.561	175.519	-1.13907	-2.49054	0.0094	0.290722
CG4017	2L:9767058-9768729	pB2-H_nodrug	pB2-H_nic	1.82153	5.29128	1.53846	2.51395	0.01785	0.450889
CG4229	3L:16549942-16551063	pB2-H_nodrug	pB2-H_nic	20.8419	70.2351	1.75271	3.56171	0.001	0.0552397
CG42347	2R:5603980-5632778	pB2-H_nodrug	pB2-H_nic	11.8439	24.2235	1.03226	2.10491	0.0299	0.615016
CG42362	2R:17551937-17554084	pB2-H_nodrug	pB2-H_nic	3.12414	7.42988	1.24988	2.20251	0.02975	0.612518
CG42397	3L:11966184-11966890	pB2-H_nodrug	pB2-H_nic	1.73852	6.04967	1.799	2.40943	0.027	0.575526
CG42554	3L:835806-836553	pB2-H_nodrug	pB2-H_nic	4.0025	12.8498	1.68278	2.63332	0.01365	0.376526
CG42581	X:19990194-19990507	pB2-H_nodrug	pB2-H_nic	0.613728	0	-Inf	NA	0.02155	0.505617
CG42651	3R:2636001-2638311	pB2-H_nodrug	pB2-H_nic	0	6.74519	Inf	NA	4e-04	0.0270875
CG42718	3L:16313928-16314372	pB2-H_nodrug	pB2-H_nic	1.65885	12.6795	2.93424	3.03081	0.0287	0.598955
CG42819	2L:8384429-8389304	pB2-H_nodrug	pB2-H_nic	12.6587	68.7443	2.44111	2.195	0.0477	0.817309
CG42872	3R:16360000-16360426	pB2-H_nodrug	pB2-H_nic	282.416	126.33	-1.16063	-2.39104	0.0181	0.455058
CG4300	3L:12264752-12270366	pB2-H_nodrug	pB2-H_nic	78.674	37.9162	-1.05307	-2.27102	0.021	0.501217
CG4301	X:16303110-16308431	pB2-H_nodrug	pB2-H_nic	10.5094	23.0059	1.13032	2.42474	0.01975	0.479934
CG4362	3R:16131937-16133258	pB2-H_nodrug	pB2-H_nic	56.7706	173.892	1.61497	3.43163	0.001	0.0552397
CG4367	3R:16129799-16130676	pB2-H_nodrug	pB2-H_nic	47.1422	151.36	1.68289	3.58081	4e-04	0.0270875
CG4538	3R:15724547-15730589	pB2-H_nodrug	pB2-H_nic	22.0109	48.9132	1.15201	1.99935	0.0435	0.775976
CG4554	2R:18370845-18379538	pB2-H_nodrug	pB2-H_nic	6.54264	2.13411	-1.61624	-3.34189	0.00115	0.0607841
CG4563	2R:20338604-20340560	pB2-H_nodrug	pB2-H_nic	94.1842	39.9973	-1.23558	-2.65675	0.0107	0.316104
CG4586	X:6863973-6866302	pB2-H_nodrug	pB2-H_nic	11.8491	27.6426	1.22211	2.54746	0.0158	0.417046
CG4607	X:6963445-6966722	pB2-H_nodrug	pB2-H_nic	10.477	4.66122	-1.16844	-2.17105	0.02825	0.594484
CG4658	2L:9957286-9960168	pB2-H_nodrug	pB2-H_nic	22.1346	44.5102	1.00783	2.10712	0.033	0.652782
CG4806	2R:20553680-20555853	pB2-H_nodrug	pB2-H_nic	27.0489	10.6454	-1.34534	-2.84653	0.0068	0.230426
CG4822	2L:117078-121974	pB2-H_nodrug	pB2-H_nic	5.46415	14.8368	1.44111	2.86425	0.0038	0.151667
CG4825	3L:20514108-20519294	pB2-H_nodrug	pB2-H_nic	96.8651	39.2648	-1.30274	-2.45545	0.0125	0.353913
CG4835	3L:5472949-5476763	pB2-H_nodrug	pB2-H_nic	3.48611	7.27535	1.0614	2.14703	0.0404	0.74008
CG4962	3L:16287808-16288640	pB2-H_nodrug	pB2-H_nic	26.262	85.8562	1.70894	3.4515	0.00135	0.0688918
CG4991	X:16995310-16998597	pB2-H_nodrug	pB2-H_nic	3.08874	7.5927	1.29759	2.1623	0.0326	0.648761
CG4998	3L:16332098-16338348	pB2-H_nodrug	pB2-H_nic	56.0006	129.529	1.20976	2.61037	0.0094	0.290722
CG5011	2L:1200236-1201220	pB2-H_nodrug	pB2-H_nic	68.6326	292.365	2.0908	4.48481	5e-05	0.00491583
CG5018	3L:16219221-16221789	pB2-H_nodrug	pB2-H_nic	17.2587	4.19032	-2.04219	-3.93158	0.00075	0.0449643
CG5033	2R:13677196-13679953	pB2-H_nodrug	pB2-H_nic	40.0715	14.2524	-1.49137	-3.16293	0.00145	0.0726967
CG5059	3L:20507695-20512532	pB2-H_nodrug	pB2-H_nic	22.6721	160.732	2.82567	5.7175	5e-05	0.00491583
CG5114	3L:14975947-14977592	pB2-H_nodrug	pB2-H_nic	66.3943	26.2617	-1.3381	-2.86603	0.00555	0.197597
CG5147	3L:18100945-18102673	pB2-H_nodrug	pB2-H_nic	27.2635	13.0687	-1.06086	-2.20074	0.03225	0.643289
CG5150	3L:5588645-5590452	pB2-H_nodrug	pB2-H_nic	64.8237	22.3627	-1.53543	-3.28153	0.0015	0.0749406
CG5246	3R:12961832-12962917	pB2-H_nodrug	pB2-H_nic	27.3453	55.3584	1.01751	2.13127	0.03185	0.64078
CG5278	3R:18384582-18388293	pB2-H_nodrug	pB2-H_nic	114.679	269.794	1.23425	2.6621	0.00975	0.297469
CG5288	3L:8974894-8979189	pB2-H_nodrug	pB2-H_nic	16.0259	35.6816	1.15477	2.31795	0.0207	0.496267
CG5290	3L:17901242-17905657	pB2-H_nodrug	pB2-H_nic	9.59392	4.03512	-1.24951	-2.05442	0.03575	0.684745
CG5322	2L:10452676-10456044	pB2-H_nodrug	pB2-H_nic	2.67139	7.33005	1.45623	2.76878	0.01085	0.317906
CG5326	3R:18357895-18365639	pB2-H_nodrug	pB2-H_nic	63.5023	165.04	1.37794	2.97046	0.0045	0.171312
CG5402	3R:23327813-23328678	pB2-H_nodrug	pB2-H_nic	9.96463	22.9977	1.2066	2.05029	0.0483	0.821272
CG5498	3L:20375504-20377194	pB2-H_nodrug	pB2-H_nic	11.7656	24.35	1.04935	2.14342	0.0375	0.70349
CG5550	2R:12704095-12705086	pB2-H_nodrug	pB2-H_nic	11.0776	30.7054	1.47085	2.79287	0.0105	0.311053
CG5589	3L:17795589-17797813	pB2-H_nodrug	pB2-H_nic	14.5128	3.73253	-1.95911	-3.76214	8e-04	0.0473004
CG5645	3L:12125271-12129803	pB2-H_nodrug	pB2-H_nic	7.62953	1.62561	-2.23061	-2.90999	0.0134	0.371062
CG5665	3L:20351935-20352920	pB2-H_nodrug	pB2-H_nic	2.20265	6.57744	1.57829	2.35339	0.0276	0.584536
CG5728	3R:20144740-20159036	pB2-H_nodrug	pB2-H_nic	14.7465	4.33891	-1.76497	-2.27038	0.02775	0.586265
CG5776	2L:12701425-12704423	pB2-H_nodrug	pB2-H_nic	4.98629	1.8905	-1.3992	-2.51621	0.01395	0.381852
CG5800	X:17530315-17533038	pB2-H_nodrug	pB2-H_nic	16.951	4.34787	-1.96299	-3.96262	0.00025	0.018768
CG5819	2R:18180963-18184463	pB2-H_nodrug	pB2-H_nic	7.97702	15.6702	0.974102	2.0254	0.04115	0.748382
CG5847	3L:20410331-20417322	pB2-H_nodrug	pB2-H_nic	10.9377	40.0735	1.87333	4.06501	1e-04	0.00883835
CG5921	X:5953942-5958324	pB2-H_nodrug	pB2-H_nic	5.42577	11.892	1.13209	2.28125	0.02525	0.551103
CG5953	2L:16509119-16532877	pB2-H_nodrug	pB2-H_nic	3.93934	13.7255	1.80084	3.55049	4e-04	0.0270875
CG5973	2L:7437505-7445269	pB2-H_nodrug	pB2-H_nic	21.923	61.9052	1.49761	3.10446	0.00155	0.0767232
CG6133	X:4005188-4007767	pB2-H_nodrug	pB2-H_nic	36.2922	12.34	-1.55631	-3.31336	0.0016	0.0785631
CG6142	3R:21958875-21962870	pB2-H_nodrug	pB2-H_nic	1.85641	7.64276	2.04158	3.57939	0.00115	0.0607841
CG6206	2L:10457655-10462475	pB2-H_nodrug	pB2-H_nic	23.1105	49.5507	1.10036	2.35288	0.0157	0.414918
CG6283	3R:22845953-22847100	pB2-H_nodrug	pB2-H_nic	3.62409	10.7166	1.56416	2.61087	0.0141	0.384975
CG6337	2R:9721358-9722593	pB2-H_nodrug	pB2-H_nic	90.4547	180.74	0.998647	2.15217	0.0353	0.680688
CG6385	2R:13641051-13643923	pB2-H_nodrug	pB2-H_nic	8.71498	21.3833	1.29492	2.69961	0.0101	0.304036
CG6409	3L:10873793-10875151	pB2-H_nodrug	pB2-H_nic	82.418	163.882	0.991625	2.13577	0.03425	0.668561
CG6462	3L:6030210-6031170	pB2-H_nodrug	pB2-H_nic	0	0.490611	Inf	NA	0.002	0.0932884
CG6484	2R:13469511-13471514	pB2-H_nodrug	pB2-H_nic	13.2765	52.5812	1.98567	4.06395	0.00015	0.012389
CG6579	2L:12175447-12177886	pB2-H_nodrug	pB2-H_nic	71.9223	167.854	1.2227	2.62647	0.01175	0.338037
CG6724	2L:10768233-10769964	pB2-H_nodrug	pB2-H_nic	50.2225	17.9025	-1.48817	-3.14922	0.00315	0.13251
CG6745	3L:8503137-8511708	pB2-H_nodrug	pB2-H_nic	11.8705	3.59307	-1.7241	-2.5729	0.01665	0.43073
CG6751	2R:6763258-6764801	pB2-H_nodrug	pB2-H_nic	55.8457	17.2203	-1.69733	-3.60889	5e-04	0.0323273
CG6763	3R:19106954-19111763	pB2-H_nodrug	pB2-H_nic	19.6735	42.0528	1.09595	2.06819	0.0364	0.691939
CG6770	2L:12045345-12046100	pB2-H_nodrug	pB2-H_nic	166.877	3074.03	4.20327	10.1421	5e-05	0.00491583
CG6785	2L:12041048-12045200	pB2-H_nodrug	pB2-H_nic	5.67004	13.2048	1.21963	2.5444	0.01115	0.324478
CG6792	2L:12046853-12048918	pB2-H_nodrug	pB2-H_nic	1.33362	3.61029	1.43676	2.32611	0.0251	0.54976
CG6830	3R:7505480-7510062	pB2-H_nodrug	pB2-H_nic	7.11693	23.619	1.73062	2.9897	0.0027	0.117263
CG6834	3R:7510390-7513852	pB2-H_nodrug	pB2-H_nic	7.24143	17.4213	1.2665	2.62074	0.01125	0.326501
CG6839	3L:18910680-18913402	pB2-H_nodrug	pB2-H_nic	54.1119	125.49	1.21355	2.61735	0.00735	0.242731
CG6854	3L:15091236-15106079	pB2-H_nodrug	pB2-H_nic	38.6799	16.4231	-1.23586	-2.60129	0.00915	0.285254
CG6865	3L:18857348-18858521	pB2-H_nodrug	pB2-H_nic	0.258816	5.36551	4.37372	4.48039	0.03225	0.643289
CG6870	2L:17591447-17603640	pB2-H_nodrug	pB2-H_nic	23.6494	54.4867	1.2041	2.20633	0.02975	0.612518
CG6903	X:4812762-4815681	pB2-H_nodrug	pB2-H_nic	13.9399	34.7522	1.31789	2.74103	0.00995	0.301638
CG6937	3R:18409073-18412347	pB2-H_nodrug	pB2-H_nic	66.021	19.5789	-1.75363	-3.53053	0.00035	0.024435
CG6996	3L:20200626-20202249	pB2-H_nodrug	pB2-H_nic	26.3195	51.4919	0.968212	2.05636	0.04415	0.783658
CG7006	3R:20676340-20677107	pB2-H_nodrug	pB2-H_nic	100.617	30.0134	-1.74519	-3.54589	0.00075	0.0449643
CG7083	3L:8333419-8337504	pB2-H_nodrug	pB2-H_nic	5.33767	25.0169	2.22862	3.56043	0.0017	0.0823415
CG7137	2R:15114834-15116118	pB2-H_nodrug	pB2-H_nic	18.6176	7.40032	-1.33101	-2.52696	0.01745	0.443135
CG7182	3L:8337520-8339430	pB2-H_nodrug	pB2-H_nic	67.9798	26.8324	-1.34113	-2.8715	0.00495	0.181978
CG7220	2R:6618860-6626116	pB2-H_nodrug	pB2-H_nic	38.2524	77.0365	1.00999	2.09355	0.03225	0.643289
CG7224	2L:7998933-8004267	pB2-H_nodrug	pB2-H_nic	13.4262	74.5857	2.47384	3.65581	0.00065	0.0400905
CG7246	X:8972855-8975091	pB2-H_nodrug	pB2-H_nic	14.2207	2.34565	-2.59993	-4.71866	5e-05	0.00491583
CG7248	3L:11947185-11949880	pB2-H_nodrug	pB2-H_nic	4.4513	18.0748	2.02168	4.00528	0.00035	0.024435
CG7294	2L:10688733-10689269	pB2-H_nodrug	pB2-H_nic	90.7747	219.903	1.27651	2.65423	0.01095	0.320398
CG7296	2L:10686390-10686988	pB2-H_nodrug	pB2-H_nic	714.691	1457.16	1.02777	2.25393	0.02565	0.557562
CG7339	3L:11641883-11642967	pB2-H_nodrug	pB2-H_nic	29.3136	10.7463	-1.44774	-2.81337	0.00715	0.23833
CG7377	3L:11582794-11583079	pB2-H_nodrug	pB2-H_nic	39.2993	526.97	3.74515	6.53842	5e-05	0.00491583
CG7406	X:18971757-18972627	pB2-H_nodrug	pB2-H_nic	201.816	394.887	0.968402	2.08707	0.0405	0.740928
CG7458	3L:21948210-21951141	pB2-H_nodrug	pB2-H_nic	30.5086	13.1526	-1.21387	-2.52582	0.01585	0.418108
CG7510	3L:17614925-17623589	pB2-H_nodrug	pB2-H_nic	7.53103	15.674	1.05746	2.21432	0.03	0.616481
CG7516	2L:14352593-14355080	pB2-H_nodrug	pB2-H_nic	14.5838	4.85721	-1.58617	-3.18735	0.00215	0.0990988
CG7519	3L:21486169-21487007	pB2-H_nodrug	pB2-H_nic	68.5779	30.6398	-1.16234	-2.36434	0.02205	0.512579
CG7523	3R:13494940-13496616	pB2-H_nodrug	pB2-H_nic	21.6572	42.8407	0.984135	2.01946	0.04185	0.756299
CG7532	2L:14349113-14351510	pB2-H_nodrug	pB2-H_nic	202.719	510.97	1.33375	2.87175	0.00575	0.20253
CG7589	3L:17463525-17467617	pB2-H_nodrug	pB2-H_nic	6.96506	14.7657	1.08404	2.14669	0.03105	0.629905
CG7637	2R:6696897-6698395	pB2-H_nodrug	pB2-H_nic	664.968	204.934	-1.69813	-2.30418	0.0227	0.520909
CG7720	3R:14584957-14620876	pB2-H_nodrug	pB2-H_nic	21.0651	50.8754	1.27211	2.68	0.00535	0.192071
CG7724	3L:17048717-17051633	pB2-H_nodrug	pB2-H_nic	28.4705	79.1157	1.4745	3.13277	0.0026	0.114309
CG7728	3L:17009653-17013370	pB2-H_nodrug	pB2-H_nic	16.4425	6.02344	-1.44877	-3.05784	0.0034	0.139602
CG7744	2R:15340013-15343032	pB2-H_nodrug	pB2-H_nic	20.864	8.52169	-1.2918	-2.65702	0.0101	0.304036
CG7798	2R:12109685-12110132	pB2-H_nodrug	pB2-H_nic	13.7283	3.29137	-2.06039	-2.79105	0.011	0.321422
CG7839	3L:11067870-11071836	pB2-H_nodrug	pB2-H_nic	16.7053	5.36241	-1.63935	-3.41693	0.0014	0.0708529
CG7841	3L:15498538-15501388	pB2-H_nodrug	pB2-H_nic	31.0636	10.7238	-1.5344	-3.08902	0.0026	0.114309
CG7845	2R:1961975-1963882	pB2-H_nodrug	pB2-H_nic	42.2365	14.0469	-1.58824	-3.21717	0.00155	0.0767232
CG7872	X:15472122-15473896	pB2-H_nodrug	pB2-H_nic	82.9631	41.2076	-1.00956	-2.1783	0.0327	0.650148
CG7993	3R:14049448-14051769	pB2-H_nodrug	pB2-H_nic	68.7076	25.0226	-1.45724	-2.76331	0.00725	0.240541
CG8012	3L:8208530-8209302	pB2-H_nodrug	pB2-H_nic	35.5738	14.2263	-1.32225	-2.38356	0.02045	0.492201
CG8064	3R:14109383-14114499	pB2-H_nodrug	pB2-H_nic	16.3202	6.02887	-1.4367	-2.89962	0.0036	0.145996
CG8083	2R:4966231-4969879	pB2-H_nodrug	pB2-H_nic	34.7193	12.7374	-1.44666	-2.96633	0.0025	0.111167
CG8087	3R:10390043-10390504	pB2-H_nodrug	pB2-H_nic	0	5.50442	Inf	NA	5e-05	0.00491583
CG8093	2R:11101785-11103191	pB2-H_nodrug	pB2-H_nic	0.43858	1.62552	1.88999	2.26699	0.04545	0.797813
CG8147	3R:5320524-5322452	pB2-H_nodrug	pB2-H_nic	64.7734	25.1321	-1.36587	-2.90419	0.00365	0.147466
CG8317	2R:12462082-12464087	pB2-H_nodrug	pB2-H_nic	17.5702	94.1096	2.42121	4.97251	5e-05	0.00491583
CG8326	X:17522196-17523509	pB2-H_nodrug	pB2-H_nic	24.3499	10.0891	-1.27112	-2.55085	0.01125	0.326501
CG8368	3L:6597236-6601860	pB2-H_nodrug	pB2-H_nic	20.4375	9.82045	-1.05736	-2.11045	0.0352	0.679677
CG8483	3R:9034469-9040187	pB2-H_nodrug	pB2-H_nic	55.2174	28.2733	-0.965681	-2.07022	0.0407	0.742087
CG8541	3L:7464709-7465537	pB2-H_nodrug	pB2-H_nic	106.346	252.068	1.24505	2.67767	0.0096	0.294992
CG8543	3L:7462675-7463335	pB2-H_nodrug	pB2-H_nic	96.4412	231.571	1.26373	2.70228	0.0092	0.286188
CG8545	2R:8353176-8359280	pB2-H_nodrug	pB2-H_nic	38.4203	11.5745	-1.73092	-3.54677	5e-04	0.0323273
CG8602	3L:7319372-7321958	pB2-H_nodrug	pB2-H_nic	16.1598	34.7133	1.10309	2.35885	0.01915	0.471772
CG8611	X:17307829-17316188	pB2-H_nodrug	pB2-H_nic	9.34551	3.06767	-1.60713	-3.20675	0.00095	0.0534419
CG8630	3R:9105444-9110316	pB2-H_nodrug	pB2-H_nic	55.2034	192.121	1.79918	3.90982	0.00015	0.012389
CG8665	2L:21371231-21377995	pB2-H_nodrug	pB2-H_nic	6.33062	25.3999	2.00441	4.21099	0.00015	0.012389
CG8693	2R:4346328-4348389	pB2-H_nodrug	pB2-H_nic	2.05182	6.7988	1.72838	2.90375	0.0072	0.239624
CG8908	2R:16152436-16158290	pB2-H_nodrug	pB2-H_nic	0.325933	1.13881	1.80488	2.60643	0.0122	0.347485
CG8939	X:15891069-15893732	pB2-H_nodrug	pB2-H_nic	38.8834	10.0707	-1.94899	-4.13696	1e-04	0.00883835
CG9004	3L:2373727-2377556	pB2-H_nodrug	pB2-H_nic	7.4725	3.21048	-1.2188	-1.94962	0.04615	0.80439
CG9005	2R:7506983-7520075	pB2-H_nodrug	pB2-H_nic	6.33089	14.6932	1.21466	2.58012	0.01	0.302299
CG9009	X:14828072-14846042	pB2-H_nodrug	pB2-H_nic	18.1571	66.8277	1.87991	3.94737	0.00015	0.012389
CG9040	3L:13980977-13981726	pB2-H_nodrug	pB2-H_nic	3.02976	15.0176	2.30938	3.5809	0.00175	0.0841925
CG9044	2L:5949483-5955238	pB2-H_nodrug	pB2-H_nic	5.61632	10.7584	0.937762	1.9578	0.0485	0.822912
CG9107	2L:6023369-6024535	pB2-H_nodrug	pB2-H_nic	34.7209	12.7665	-1.44344	-2.82944	0.00475	0.177518
CG9143	2R:16162190-16166501	pB2-H_nodrug	pB2-H_nic	19.8138	5.33059	-1.89414	-3.38495	0.0016	0.0785631
CG9246	2L:21163610-21168344	pB2-H_nodrug	pB2-H_nic	41.5975	10.447	-1.99341	-3.1997	0.0027	0.117263
CG9253	2L:21143226-21148546	pB2-H_nodrug	pB2-H_nic	100.761	30.185	-1.73903	-3.63789	0.00045	0.0295401
CG9286	3R:9606713-9607808	pB2-H_nodrug	pB2-H_nic	64.1342	25.5932	-1.32533	-2.78306	0.00735	0.242731
CG9300	3L:19545521-19547872	pB2-H_nodrug	pB2-H_nic	23.3199	6.39782	-1.86591	-3.77689	5e-04	0.0323273
CG9305	2L:13371426-13373853	pB2-H_nodrug	pB2-H_nic	16.1432	7.13647	-1.17765	-2.42274	0.01715	0.43759
CG9380	2R:21071151-21076360	pB2-H_nodrug	pB2-H_nic	52.4749	106.548	1.02181	2.20489	0.0283	0.594661
CG9449	3L:19485372-19489812	pB2-H_nodrug	pB2-H_nic	51.1207	117.168	1.1966	2.54422	0.01015	0.305112
CG9455	2R:2769169-2772378	pB2-H_nodrug	pB2-H_nic	5.7935	16.7494	1.5316	2.35569	0.02095	0.500302
CG9466	2L:8772947-8776257	pB2-H_nodrug	pB2-H_nic	0.513055	2.40441	2.2285	3.452	0.0024	0.108066
CG9468	2L:8777660-8781251	pB2-H_nodrug	pB2-H_nic	3.49014	9.64964	1.46719	2.90333	0.00695	0.234397
CG9568	2L:9010585-9011342	pB2-H_nodrug	pB2-H_nic	136.797	349.059	1.35143	2.89691	0.0046	0.173272
CG9630	3R:4093656-4095604	pB2-H_nodrug	pB2-H_nic	18.1644	6.80026	-1.41745	-2.85097	0.0052	0.188581
CG9717	3R:26409605-26413021	pB2-H_nodrug	pB2-H_nic	22.1329	44.2165	0.998396	2.14863	0.0349	0.676322
CG9757	3R:9437587-9438151	pB2-H_nodrug	pB2-H_nic	1041.12	3510.42	1.75351	4.06738	5e-05	0.00491583
CG9759	3R:9434474-9434968	pB2-H_nodrug	pB2-H_nic	13.7585	36.2915	1.39931	2.42094	0.0201	0.48596
CG9782	X:16509060-16515619	pB2-H_nodrug	pB2-H_nic	90.8224	177.707	0.968383	2.08399	0.0404	0.74008
CG9799	3R:9211369-9214436	pB2-H_nodrug	pB2-H_nic	25.4669	10.4957	-1.27882	-2.71725	0.0102	0.305971
CG9821	3R:4643362-4646386	pB2-H_nodrug	pB2-H_nic	12.5296	25.5438	1.02763	2.129	0.0329	0.651706
CG9990	3R:24501076-24521661	pB2-H_nodrug	pB2-H_nic	25.3312	57.6706	1.18692	2.53744	0.0082	0.263692
CPTI	2R:6356123-6366073	pB2-H_nodrug	pB2-H_nic	24.7532	101.274	2.03258	4.13773	1e-04	0.00883835
CR42862	3L:224105-230959	pB2-H_nodrug	pB2-H_nic	280.881	676.735	1.26863	3.42754	0.00085	0.0489075
Ccp84Aa	3R:2529803-2530625	pB2-H_nodrug	pB2-H_nic	32.3346	64.9137	1.00544	2.05365	0.03875	0.720008
Ccp84Ae	3R:2516608-2517480	pB2-H_nodrug	pB2-H_nic	72.8024	281.296	1.95003	4.13873	1e-04	0.00883835
Ccp84Ag	3R:2512449-2513761	pB2-H_nodrug	pB2-H_nic	82.8109	353.586	2.09417	4.51142	5e-05	0.00491583
Cht4	2R:16952884-16954592	pB2-H_nodrug	pB2-H_nic	1.58162	10.3749	2.71363	4.34502	4e-04	0.0270875
Cht5	3R:9593272-9596454	pB2-H_nodrug	pB2-H_nic	30.0306	59.1242	0.977316	2.10738	0.0414	0.751017
Cp1	2R:9848163-9855486	pB2-H_nodrug	pB2-H_nic	133.295	369.293	1.47014	3.04284	0.0023	0.104662
Cp19	3L:8722964-8723704	pB2-H_nodrug	pB2-H_nic	5.86073	0	-Inf	NA	5e-05	0.00491583
Cpr47Ec	2R:7146821-7147344	pB2-H_nodrug	pB2-H_nic	204.149	569.378	1.47976	3.16719	0.0017	0.0823415
Cpr47Eg	2R:7165460-7165946	pB2-H_nodrug	pB2-H_nic	1803.61	4154.36	1.20374	2.72451	0.0082	0.263692
Cpr49Ac	2R:8274471-8277562	pB2-H_nodrug	pB2-H_nic	57.9409	203.136	1.80979	3.58923	0.00035	0.024435
Cpr49Ae	2R:8289719-8292620	pB2-H_nodrug	pB2-H_nic	1.95998	5.50067	1.48877	2.32836	0.02595	0.562319
Cpr49Af	2R:8293509-8293948	pB2-H_nodrug	pB2-H_nic	16.818	116.654	2.79416	4.80454	5e-05	0.00491583
Cpr50Cb	2R:9682307-9692741	pB2-H_nodrug	pB2-H_nic	7.96489	20.0604	1.33262	2.35051	0.02415	0.537773
Cpr51A	2R:10400046-10402713	pB2-H_nodrug	pB2-H_nic	273.107	980.448	1.84397	3.7199	3e-04	0.0215768
Cpr5C	X:5698709-5699377	pB2-H_nodrug	pB2-H_nic	30.0022	103.37	1.78468	3.53674	0.00105	0.0574831
Cpr60D	2R:20550373-20550929	pB2-H_nodrug	pB2-H_nic	58.7469	247.521	2.07496	4.2881	5e-05	0.00491583
Cpr62Bc	3L:1840277-1842080	pB2-H_nodrug	pB2-H_nic	26.3097	56.9726	1.11467	2.30251	0.0258	0.560539
Cpr64Ab	3L:4210879-4211540	pB2-H_nodrug	pB2-H_nic	68.9289	290.882	2.07725	4.3174	5e-05	0.00491583
Cpr64Ad	3L:4215386-4216414	pB2-H_nodrug	pB2-H_nic	866.974	1869.34	1.10847	2.57211	0.0115	0.332183
Cpr65Aw	3L:6135064-6135483	pB2-H_nodrug	pB2-H_nic	1.22567	12.0893	3.30209	3.28341	0.0335	0.658117
Cpr65Ea	3L:7079155-7079706	pB2-H_nodrug	pB2-H_nic	672.099	2606.58	1.95541	4.35038	1e-04	0.00883835
Cpr65Ec	3L:7086308-7086943	pB2-H_nodrug	pB2-H_nic	133.865	300.028	1.16432	2.49667	0.0143	0.388702
Cpr67Fa1	3L:10883096-10883800	pB2-H_nodrug	pB2-H_nic	148.014	527.612	1.83374	3.93241	0.00015	0.012389
Cpr67Fa2	3L:10884842-10885616	pB2-H_nodrug	pB2-H_nic	276.608	688.857	1.31636	2.84285	0.006	0.208763
Cpr67Fb	3L:10887272-10887793	pB2-H_nodrug	pB2-H_nic	30.7747	378.033	3.6187	7.06586	5e-05	0.00491583
Cpr78Cb	3L:21288500-21289802	pB2-H_nodrug	pB2-H_nic	21.7922	54.4756	1.3218	2.74781	0.0085	0.270699
Cpr78Cc	3L:21293687-21294273	pB2-H_nodrug	pB2-H_nic	450.594	996.304	1.14476	2.4751	0.014	0.382732
Cpr97Eb	3R:22915416-22916845	pB2-H_nodrug	pB2-H_nic	1.17185	3.5118	1.58342	2.20642	0.0345	0.670997
Cyp12a4	3R:14960880-14962862	pB2-H_nodrug	pB2-H_nic	70.1173	157.012	1.16303	2.51068	0.015	0.401117
Cyp12a5	3R:14958173-14960429	pB2-H_nodrug	pB2-H_nic	6.47642	16.7626	1.37198	2.71325	0.01075	0.31649
Cyp12d1-d	2R:7011158-7013119	pB2-H_nodrug	pB2-H_nic	0.550821	1.69113	1.61833	2.22314	0.0343	0.668624
Cyp12d1-p	2R:7007609-7009353	pB2-H_nodrug	pB2-H_nic	1.10709	3.70878	1.74418	2.66014	0.01535	0.408438
Cyp28d1	2L:5210460-5214730	pB2-H_nodrug	pB2-H_nic	14.7696	44.3643	1.58677	3.28943	0.0011	0.0590885
Cyp313a4	3R:8505000-8507097	pB2-H_nodrug	pB2-H_nic	1.08544	3.10171	1.51478	2.2772	0.0311	0.630323
Cyp4c3	3R:26719682-26726410	pB2-H_nodrug	pB2-H_nic	20.4115	56.7544	1.47535	3.13175	0.0027	0.117263
Cyp6a9	2R:10765292-10768877	pB2-H_nodrug	pB2-H_nic	3.00025	11.974	1.99675	3.61287	7e-04	0.0424416
Cyp6g1	2R:8073167-8077882	pB2-H_nodrug	pB2-H_nic	263.247	484.798	0.880966	2.01121	0.03995	0.734977
Cyp9f2	3R:8229056-8231809	pB2-H_nodrug	pB2-H_nic	61.8997	133.754	1.11157	2.39362	0.01425	0.388082
DNApol-alpha60	3L:20352932-20354673	pB2-H_nodrug	pB2-H_nic	8.82211	4.071	-1.11574	-2.04494	0.04195	0.757149
DNApol-alpha73	3R:23064902-23066950	pB2-H_nodrug	pB2-H_nic	6.58768	2.82858	-1.21969	-2.19571	0.03175	0.640167
Dbp73D	3L:16721595-16723910	pB2-H_nodrug	pB2-H_nic	12.733	3.93711	-1.69336	-3.25999	0.0032	0.133826
DptB	2R:14754894-14755400	pB2-H_nodrug	pB2-H_nic	1.04179	0	-Inf	NA	0.00875	0.275995
Droj2	3R:9207798-9211013	pB2-H_nodrug	pB2-H_nic	216.039	101.343	-1.09205	-2.32003	0.01685	0.433289
Drs	3L:3369568-3369942	pB2-H_nodrug	pB2-H_nic	6.34792	115.761	4.18872	6.40807	5e-05	0.00491583
EDTP	2R:13318555-13332443	pB2-H_nodrug	pB2-H_nic	7.53947	18.4173	1.28853	2.58405	0.00995	0.301638
Eip74EF	3L:17553257-17612407	pB2-H_nodrug	pB2-H_nic	2.37866	9.1481	1.94332	3.83543	0.00015	0.012389
Fancl	3R:5874888-5878585	pB2-H_nodrug	pB2-H_nic	6.73967	27.8091	2.04481	2.5145	0.0154	0.40926
Fatp	2L:10511251-10517216	pB2-H_nodrug	pB2-H_nic	18.3089	38.353	1.0668	2.25952	0.02425	0.538601
Fem-1	2R:16549978-16554748	pB2-H_nodrug	pB2-H_nic	9.74642	21.4731	1.13959	2.36084	0.01705	0.43712
Fib	2R:18960413-18962243	pB2-H_nodrug	pB2-H_nic	347.465	154.772	-1.16672	-2.51172	0.01125	0.326501
GNBP2	3L:18666571-18668526	pB2-H_nodrug	pB2-H_nic	1.46412	3.45802	1.23991	1.85393	0.0492	0.828877
Gasp	3R:1914950-1926609	pB2-H_nodrug	pB2-H_nic	303.982	599.167	0.978971	2.21296	0.02415	0.537773
Gs1	2L:132059-134472	pB2-H_nodrug	pB2-H_nic	148.997	380.229	1.35158	2.95423	0.0031	0.131309
Hn	3L:7753576-7756268	pB2-H_nodrug	pB2-H_nic	62.8265	130.848	1.05845	2.25245	0.0266	0.570974
Hop	2L:295108-297413	pB2-H_nodrug	pB2-H_nic	80.3668	41.5504	-0.951738	-2.04967	0.04275	0.766425
Hsc70Cb	3L:14030097-14036659	pB2-H_nodrug	pB2-H_nic	121.838	58.3967	-1.061	-2.25474	0.02405	0.536941
Hsp83	3L:3193026-3197061	pB2-H_nodrug	pB2-H_nic	356.226	140.136	-1.34597	-3.15816	0.00245	0.110086
IM2	2R:14274101-14274535	pB2-H_nodrug	pB2-H_nic	0.269612	5.52181	4.35619	2.63217	0.0433	0.774019
IM23	2R:14270208-14270737	pB2-H_nodrug	pB2-H_nic	0	2.78779	Inf	NA	5e-05	0.00491583
IM3	2R:14275624-14275995	pB2-H_nodrug	pB2-H_nic	3.14807	60.4855	4.26405	5.04746	0.00565	0.200325
Ilp6	X:2225525-2227719	pB2-H_nodrug	pB2-H_nic	6.65889	22.4564	1.75377	3.15361	0.002	0.0932884
ImpL1	3L:13375856-13377099	pB2-H_nodrug	pB2-H_nic	168.571	323.632	0.941	2.014	0.044	0.781319
InR	3R:17398220-17445043	pB2-H_nodrug	pB2-H_nic	1.53404	3.9203	1.35363	2.69774	0.00795	0.257975
JhI-26	2R:12176829-12178838	pB2-H_nodrug	pB2-H_nic	35.5525	68.7299	0.950987	2.04747	0.0453	0.795832
Jon25Bii	2L:4952249-4953134	pB2-H_nodrug	pB2-H_nic	739.303	1368.2	0.888036	2.04272	0.0456	0.799791
LBR	2R:17608001-17611564	pB2-H_nodrug	pB2-H_nic	11.0261	5.18576	-1.08829	-2.09952	0.03685	0.6974
La	2L:20348392-20350328	pB2-H_nodrug	pB2-H_nic	169.2	80.6761	-1.06852	-2.30815	0.018	0.453875
Lcp1	2R:4318138-4318737	pB2-H_nodrug	pB2-H_nic	1.04483	7.29671	2.80398	3.31712	0.01315	0.366746
Lcp2	2R:4321471-4322080	pB2-H_nodrug	pB2-H_nic	6.73396	56.8356	3.07727	5.20843	0.00015	0.012389
Lcp65Ae	3L:6130818-6131178	pB2-H_nodrug	pB2-H_nic	32.5781	197.384	2.59904	4.45452	1e-04	0.00883835
Lcp65Af	3L:6129403-6129871	pB2-H_nodrug	pB2-H_nic	589.458	2981.71	2.33868	5.18431	5e-05	0.00491583
Lerp	3R:22668183-22688843	pB2-H_nodrug	pB2-H_nic	5.59391	16.6662	1.57499	3.18057	0.0011	0.0590885
Lip3	3R:9195390-9197626	pB2-H_nodrug	pB2-H_nic	0.717263	2.77574	1.9523	2.67677	0.01535	0.408438
Lip4	2L:10529417-10531560	pB2-H_nodrug	pB2-H_nic	6.68239	14.7885	1.14604	2.2141	0.02565	0.557562
Lk6	3R:7578505-7590179	pB2-H_nodrug	pB2-H_nic	31.0495	84.1204	1.43788	3.08147	0.00205	0.0950003
LvpH	2R:4334973-4339404	pB2-H_nodrug	pB2-H_nic	20.6992	63.7185	1.62213	3.41601	6e-04	0.0377674
LysS	3L:1208424-1232701	pB2-H_nodrug	pB2-H_nic	702.8	1977.77	1.49269	2.56785	0.0089	0.279493
Mat89Ba	3R:12092733-12098145	pB2-H_nodrug	pB2-H_nic	15.1707	3.55933	-2.09161	-4.20214	5e-05	0.00491583
Mhc	2L:16766736-16788766	pB2-H_nodrug	pB2-H_nic	547.827	922.948	0.752529	2.54304	0.0121	0.345325
Mlc2	3R:25997159-26000273	pB2-H_nodrug	pB2-H_nic	2081.88	3171.23	0.607154	2.09259	0.03495	0.676985
Mt2	2L:12096585-12097694	pB2-H_nodrug	pB2-H_nic	6.14801	2.17438	-1.49952	-2.29876	0.02295	0.52524
MtnD	3R:16360726-16361007	pB2-H_nodrug	pB2-H_nic	490.444	207.287	-1.24246	-2.29733	0.0248	0.547132
Muc68E	3L:11960679-11966079	pB2-H_nodrug	pB2-H_nic	0.126986	1.10425	3.12032	4.69456	0.00065	0.0400905
Muc91C	3R:14513307-14518441	pB2-H_nodrug	pB2-H_nic	33.315	75.3768	1.17795	2.53412	0.0128	0.359087
Mur89F	3R:12979241-12985670	pB2-H_nodrug	pB2-H_nic	20.6656	45.5249	1.13942	2.46261	0.0173	0.439586
NFAT	X:13518789-13557690	pB2-H_nodrug	pB2-H_nic	10.9274	23.4811	1.10354	2.27735	0.0198	0.48006
NHP2	3L:14794489-14795289	pB2-H_nodrug	pB2-H_nic	240.551	66.7885	-1.84867	-3.9585	2e-04	0.0156731
Nmd3	X:2075126-2078683	pB2-H_nodrug	pB2-H_nic	57.0835	26.8637	-1.08742	-2.20019	0.02855	0.59757
Nnp-1	2L:13363299-13366188	pB2-H_nodrug	pB2-H_nic	34.0816	12.5963	-1.43599	-3.07217	0.00305	0.129575
Nop56	3R:18244816-18246790	pB2-H_nodrug	pB2-H_nic	192.929	63.213	-1.60977	-3.48623	0.0011	0.0590885
Nop60B	2R:20062249-20073866	pB2-H_nodrug	pB2-H_nic	253.138	72.9988	-1.79398	-3.8737	3e-04	0.0215768
Nopp140	3L:21825844-21829785	pB2-H_nodrug	pB2-H_nic	78.0102	21.4358	-1.86364	-3.89412	1e-04	0.00883835
Npc2c	3R:5886018-5886858	pB2-H_nodrug	pB2-H_nic	3.73933	68.5837	4.19701	6.89138	5e-05	0.00491583
Obp56a	2R:15585227-15586016	pB2-H_nodrug	pB2-H_nic	2529.67	1276.13	-0.987176	-2.2784	0.0265	0.569398
Obp56d	2R:15590634-15591300	pB2-H_nodrug	pB2-H_nic	71.2706	440.775	2.62866	5.52506	5e-05	0.00491583
Obp56e	2R:15599849-15600461	pB2-H_nodrug	pB2-H_nic	0.520806	0	-Inf	NA	0.01715	0.43759
Orct	3R:20101981-20104515	pB2-H_nodrug	pB2-H_nic	23.3261	11.7556	-0.9886	-2.06573	0.03875	0.720008
Orct2	3R:20098752-20101013	pB2-H_nodrug	pB2-H_nic	20.3017	8.00035	-1.34347	-2.71496	0.0098	0.298569
Osi2	3R:2036720-2039214	pB2-H_nodrug	pB2-H_nic	63.5581	130.175	1.0343	2.19762	0.02235	0.517308
PH4alphaMP	3R:26315797-26321872	pB2-H_nodrug	pB2-H_nic	16.7373	6.02954	-1.47295	-2.02065	0.04855	0.822912
Paip2	3R:8806767-8810345	pB2-H_nodrug	pB2-H_nic	14.7207	76.0698	2.36948	4.88935	5e-05	0.00491583
Pdk	2R:5313946-5321930	pB2-H_nodrug	pB2-H_nic	29.9974	86.8086	1.533	3.26387	7e-04	0.0424416
PebIII	2R:19914055-19915040	pB2-H_nodrug	pB2-H_nic	135.895	329.298	1.2769	2.74661	0.0083	0.265712
Pole2	3L:5888784-5890479	pB2-H_nodrug	pB2-H_nic	6.16462	2.61339	-1.23809	-2.08541	0.04225	0.760642
Ppt2	2L:11280313-11281929	pB2-H_nodrug	pB2-H_nic	5.05965	17.9652	1.82809	3.29589	0.00185	0.0878207
Prat2	3L:6905092-6907958	pB2-H_nodrug	pB2-H_nic	0.776972	2.11765	1.44653	2.00551	0.0444	0.784199
Rab7	3R:19818731-19821266	pB2-H_nodrug	pB2-H_nic	75.0292	146.426	0.964649	2.07408	0.03725	0.701273
RanBPM	2R:6317216-6324086	pB2-H_nodrug	pB2-H_nic	12.7265	27.3703	1.10478	2.33597	0.01645	0.428139
Rbm13	X:8795721-8797511	pB2-H_nodrug	pB2-H_nic	50.4849	14.009	-1.8495	-3.84901	0.00025	0.018768
Rcd2	3L:20521067-20533514	pB2-H_nodrug	pB2-H_nic	3.60301	11.3838	1.65971	3.1436	0.0021	0.0968984
Reg-2	3L:605164-606569	pB2-H_nodrug	pB2-H_nic	23.8939	52.6645	1.14019	2.35178	0.0209	0.499387
RfC3	2L:10419189-10420612	pB2-H_nodrug	pB2-H_nic	19.9256	8.56401	-1.21826	-2.29562	0.0272	0.578351
RfC4	3L:4134852-4136039	pB2-H_nodrug	pB2-H_nic	25.6202	11.9243	-1.10338	-2.20829	0.03065	0.626236
RhoGAP68F	3L:12131972-12136482	pB2-H_nodrug	pB2-H_nic	16.095	45.2239	1.49048	3.16625	0.00285	0.122413
Roe1	2R:9441586-9443111	pB2-H_nodrug	pB2-H_nic	117.98	45.5732	-1.37228	-2.93947	0.0046	0.173272
RpI1	2R:10478707-10488702	pB2-H_nodrug	pB2-H_nic	23.126	11.0443	-1.06621	-2.25417	0.02405	0.536941
RpI12	3R:17601859-17603510	pB2-H_nodrug	pB2-H_nic	31.1976	7.12965	-2.12953	-3.74735	0.00045	0.0295401
RpII18	3R:1197487-1198119	pB2-H_nodrug	pB2-H_nic	113.396	45.8004	-1.30794	-2.72423	0.0093	0.288462
Rpd3	3L:4626716-4629467	pB2-H_nodrug	pB2-H_nic	50.9076	24.7131	-1.04261	-2.24343	0.0288	0.599874
Rrp45	X:16681788-16685184	pB2-H_nodrug	pB2-H_nic	19.5345	5.15867	-1.92095	-2.17916	0.03195	0.641484
Rrp46	3R:6239022-6241766	pB2-H_nodrug	pB2-H_nic	41.7792	14.4244	-1.53427	-2.30343	0.02265	0.520877
Rs1	2R:4052389-4055274	pB2-H_nodrug	pB2-H_nic	28.1444	12.2894	-1.19544	-2.55593	0.01105	0.322005
Rtc1	X:13651209-13652631	pB2-H_nodrug	pB2-H_nic	36.3733	11.5947	-1.64941	-3.29718	0.0018	0.086404
Ski6	2L:13219987-13222315	pB2-H_nodrug	pB2-H_nic	31.6023	10.0758	-1.64913	-2.26818	0.0281	0.591909
Sld5	3R:21881367-21882213	pB2-H_nodrug	pB2-H_nic	16.1525	5.63764	-1.5186	-2.60121	0.01375	0.37831
Sodh-2	3R:6702105-6705041	pB2-H_nodrug	pB2-H_nic	25.259	59.6522	1.23978	2.57521	0.01045	0.310214
Sox14	2R:19866743-19872700	pB2-H_nodrug	pB2-H_nic	1.38876	4.59151	1.72517	2.90885	0.0048	0.178764
Spargel	3R:248204-255051	pB2-H_nodrug	pB2-H_nic	23.9471	6.01066	-1.99426	-4.17687	5e-05	0.00491583
Sr-CIII	2L:4120362-4121442	pB2-H_nodrug	pB2-H_nic	0.550878	2.59595	2.23646	2.6765	0.0243	0.539153
StIP	2R:6533229-6536139	pB2-H_nodrug	pB2-H_nic	14.5169	4.89694	-1.56778	-3.11094	0.00375	0.150231
Tb	3R:22474352-22507688	pB2-H_nodrug	pB2-H_nic	214.845	444.109	1.04762	2.24174	0.02515	0.54976
Tehao	2L:13435636-13440955	pB2-H_nodrug	pB2-H_nic	2.88042	7.8488	1.44619	2.82372	0.00725	0.240541
Thor	2L:3478433-3479612	pB2-H_nodrug	pB2-H_nic	133.614	797.136	2.57676	5.62989	5e-05	0.00491583
Tom70	2L:12034189-12038543	pB2-H_nodrug	pB2-H_nic	44.9578	20.2797	-1.14853	-2.39632	0.01635	0.426573
TwdlB	3R:22448172-22449270	pB2-H_nodrug	pB2-H_nic	135.835	896.749	2.72285	6.14267	5e-05	0.00491583
TwdlBeta	2R:7750041-7750753	pB2-H_nodrug	pB2-H_nic	136.104	434.478	1.67457	3.59981	4e-04	0.0270875
TwdlC	3R:22820557-22822164	pB2-H_nodrug	pB2-H_nic	50.5323	119.216	1.2383	2.66327	0.0094	0.290722
TwdlD	3R:22465747-22466779	pB2-H_nodrug	pB2-H_nic	165.107	815.405	2.30412	5.09289	5e-05	0.00491583
TwdlH	3R:22459455-22460437	pB2-H_nodrug	pB2-H_nic	121.621	678.552	2.48007	5.44851	5e-05	0.00491583
TwdlJ	3R:22455677-22456502	pB2-H_nodrug	pB2-H_nic	21.5699	111.699	2.37252	4.84939	5e-05	0.00491583
TwdlK	3R:22453685-22454429	pB2-H_nodrug	pB2-H_nic	10.8448	65.7114	2.59914	4.87735	1e-04	0.00883835
TwdlL	3R:22450301-22451374	pB2-H_nodrug	pB2-H_nic	148.292	840.228	2.50234	5.57084	5e-05	0.00491583
TwdlM	3R:22444844-22445953	pB2-H_nodrug	pB2-H_nic	328.918	1784.39	2.43963	5.79044	5e-05	0.00491583
TwdlN	3R:22457594-22458680	pB2-H_nodrug	pB2-H_nic	363.356	1251.75	1.7845	4.12304	3e-04	0.0215768
TwdlP	3R:22446329-22447082	pB2-H_nodrug	pB2-H_nic	84.0253	201.759	1.26373	2.71596	0.0096	0.294992
TwdlR	3R:22460595-22461639	pB2-H_nodrug	pB2-H_nic	18.7438	52.8398	1.49521	3.04876	0.0037	0.148645
TwdlS	3R:22462435-22463182	pB2-H_nodrug	pB2-H_nic	15.2027	57.1903	1.91144	3.66899	7e-04	0.0424416
TwdlW	3R:12966919-12968120	pB2-H_nodrug	pB2-H_nic	151.36	514.492	1.76516	3.86296	5e-05	0.00491583
TwdlY	X:16621335-16645943	pB2-H_nodrug	pB2-H_nic	97.9155	439.134	2.16505	2.64514	0.0173	0.439586
Ubc-E2H	X:7982034-7988097	pB2-H_nodrug	pB2-H_nic	16.8226	54.4918	1.69564	3.5996	0.00035	0.024435
Ubi-p5E	X:6171009-6173304	pB2-H_nodrug	pB2-H_nic	49.8835	100.86	1.01572	2.18676	0.0292	0.605557
Ugt86Dj	3R:6999162-7001130	pB2-H_nodrug	pB2-H_nic	2.13026	5.86071	1.46005	2.39594	0.0235	0.533837
Uhg1	2R:13586601-13590827	pB2-H_nodrug	pB2-H_nic	57.408	14.849	-1.95088	-3.86659	1e-04	0.00883835
Uhg2	2L:9893804-9895003	pB2-H_nodrug	pB2-H_nic	202.596	42.3197	-2.2592	-4.28558	5e-05	0.00491583
Uhg3	2L:20647532-20648848	pB2-H_nodrug	pB2-H_nic	15.0502	3.87828	-1.9563	-2.86803	0.0063	0.217087
Uhg4	2R:4982802-4985972	pB2-H_nodrug	pB2-H_nic	187.222	39.46	-2.24629	-3.27378	0.0022	0.100861
Uhg5	2R:10509110-10512013	pB2-H_nodrug	pB2-H_nic	165.897	40.8337	-2.02246	-3.97631	5e-05	0.00491583
Uro	2L:7780084-7781415	pB2-H_nodrug	pB2-H_nic	0	1.08924	Inf	NA	5e-05	0.00491583
Vm26Aa	2L:5959699-5960340	pB2-H_nodrug	pB2-H_nic	0.675303	0	-Inf	NA	0.00875	0.275995
Zpr1	X:9054149-9056074	pB2-H_nodrug	pB2-H_nic	28.3788	12.2391	-1.21332	-2.52375	0.01615	0.422899
alpha-Est1	3R:3371448-3374844	pB2-H_nodrug	pB2-H_nic	17.3649	34.9258	1.00812	2.13603	0.0373	0.701273
ast	2L:1077979-1080809	pB2-H_nodrug	pB2-H_nic	6.19612	2.96133	-1.06512	-1.99783	0.0483	0.821272
bond	3R:18376404-18382222	pB2-H_nodrug	pB2-H_nic	66.5212	125.621	0.917194	1.9433	0.0478	0.817309
bor	3R:12087071-12089810	pB2-H_nodrug	pB2-H_nic	79.9974	35.6632	-1.16552	-2.51098	0.0145	0.392397
bun	2L:12456576-12546630	pB2-H_nodrug	pB2-H_nic	51.3052	104.095	1.02073	1.99096	0.04325	0.773771
bys	X:7795934-7797679	pB2-H_nodrug	pB2-H_nic	47.8622	13.9948	-1.774	-3.70444	7e-04	0.0424416
ced-6	2R:5322173-5329065	pB2-H_nodrug	pB2-H_nic	34.6071	70.8299	1.03329	2.18675	0.02775	0.586265
dbe	2L:868674-869911	pB2-H_nodrug	pB2-H_nic	40.5691	12.9663	-1.64562	-3.38382	0.00115	0.0607841
dnr1	2R:18451011-18480473	pB2-H_nodrug	pB2-H_nic	3.29812	8.72472	1.40346	2.7389	0.00885	0.27833
dom	2R:17207542-17229352	pB2-H_nodrug	pB2-H_nic	27.7071	13.8221	-1.00327	-1.87242	0.0417	0.75518
dpa	2R:3384205-3387379	pB2-H_nodrug	pB2-H_nic	14.3927	7.02365	-1.03504	-2.13012	0.03165	0.639354
eIF6	2R:19734692-19738619	pB2-H_nodrug	pB2-H_nic	119.567	40.9086	-1.54734	-2.09923	0.0373	0.701273
fru	3R:14242314-14371308	pB2-H_nodrug	pB2-H_nic	7.64944	16.7643	1.13197	2.2847	0.0173	0.439586
ftz-f1	3L:18745013-18791831	pB2-H_nodrug	pB2-H_nic	11.2001	26.7507	1.25606	2.61158	0.01105	0.322005
fu12	2L:8449690-8463990	pB2-H_nodrug	pB2-H_nic	52.0259	25.1635	-1.0479	-2.21478	0.02675	0.572474
gwl	3R:14572093-14576082	pB2-H_nodrug	pB2-H_nic	1.3266	0.409822	-1.69466	-2.4563	0.019	0.470239
hd	3R:1198313-1200353	pB2-H_nodrug	pB2-H_nic	6.90833	3.17401	-1.12203	-2.02074	0.04655	0.807532
hipk	3L:543069-576065	pB2-H_nodrug	pB2-H_nic	6.95606	13.6689	0.974553	2.07943	0.0333	0.655389
hoip	2L:9699790-9700459	pB2-H_nodrug	pB2-H_nic	669.643	229.398	-1.54554	-3.34393	0.00145	0.0726967
kel	2L:18120026-18138210	pB2-H_nodrug	pB2-H_nic	5.66323	13.1397	1.21423	2.00825	0.04885	0.824736
kz	X:2119743-2136071	pB2-H_nodrug	pB2-H_nic	7.13088	1.59151	-2.16368	-2.28873	0.0379	0.709132
l(1)1Bi	X:523815-529760	pB2-H_nodrug	pB2-H_nic	18.0144	4.47276	-2.00992	-2.77235	0.00975	0.297469
l(1)G0004	X:20262477-20264807	pB2-H_nodrug	pB2-H_nic	66.4751	24.0224	-1.46843	-2.37402	0.0208	0.497552
l(1)G0020	X:8608983-8614276	pB2-H_nodrug	pB2-H_nic	24.3262	6.79163	-1.84068	-2.67364	0.0053	0.190755
l(2)08717	2R:14684768-14691232	pB2-H_nodrug	pB2-H_nic	55.5723	24.8373	-1.16186	-2.49739	0.01205	0.345047
l(2)09851	2R:1642032-1643558	pB2-H_nodrug	pB2-H_nic	60.8077	21.5675	-1.49539	-3.18227	0.0029	0.124063
l(2)35Df	2L:15752252-15755905	pB2-H_nodrug	pB2-H_nic	11.4863	4.43759	-1.37207	-2.79625	0.00815	0.263269
l(2)efl	2R:19570903-19573063	pB2-H_nodrug	pB2-H_nic	95.9496	234.805	1.29111	2.56061	0.0089	0.279493
l(2)gl	2L:9835-21372	pB2-H_nodrug	pB2-H_nic	31.9197	76.3858	1.25886	2.71649	0.0073	0.241638
l(2)k07824	2R:12233342-12235003	pB2-H_nodrug	pB2-H_nic	29.2853	6.22275	-2.23455	-4.43323	5e-05	0.00491583
l(2)k09022	2L:6854169-6860864	pB2-H_nodrug	pB2-H_nic	13.4017	3.54464	-1.9187	-4.00036	0.00025	0.018768
l(3)07882	3R:13361408-13365698	pB2-H_nodrug	pB2-H_nic	13.449	3.50832	-1.93865	-2.36627	0.0354	0.68139
lama	3L:5336714-5349023	pB2-H_nodrug	pB2-H_nic	37.7421	18.4831	-1.02997	-2.16851	0.0224	0.517348
laza	3L:22451915-22454283	pB2-H_nodrug	pB2-H_nic	3.50084	17.6542	2.33424	4.47232	1e-04	0.00883835
lin-28	3L:5647782-5650484	pB2-H_nodrug	pB2-H_nic	2.52946	18.1944	2.84659	4.82056	5e-05	0.00491583
mbm	2L:271911-277212	pB2-H_nodrug	pB2-H_nic	23.1066	4.29379	-2.42798	-2.51875	0.02855	0.59757
mio	2L:2217362-2220625	pB2-H_nodrug	pB2-H_nic	7.49618	14.8445	0.985699	2.0274	0.0434	0.77516
mmy	2L:6468537-6473919	pB2-H_nodrug	pB2-H_nic	46.9809	95.4361	1.02246	2.15492	0.0276	0.584536
mod	3R:27877793-27880696	pB2-H_nodrug	pB2-H_nic	270.12	137.268	-0.976607	-2.17215	0.0364	0.691939
mst	X:21260033-21262010	pB2-H_nodrug	pB2-H_nic	8.64022	3.61421	-1.25739	-2.28651	0.0288	0.599874
mus209	2R:16149256-16150362	pB2-H_nodrug	pB2-H_nic	102.044	44.5252	-1.1965	-2.53678	0.0108	0.317308
nop5	2L:6914299-6920274	pB2-H_nodrug	pB2-H_nic	196.05	66.9536	-1.54999	-3.01832	0.00315	0.13251
ns1	3R:12896244-12899517	pB2-H_nodrug	pB2-H_nic	43.779	17.5308	-1.32035	-1.95999	0.0491	0.827653
ns3	X:1356012-1358245	pB2-H_nodrug	pB2-H_nic	36.5696	9.23272	-1.98582	-4.14873	5e-05	0.00491583
nudE	3L:9892328-9896066	pB2-H_nodrug	pB2-H_nic	20.4408	39.4623	0.949025	2.02727	0.03585	0.686047
pen	X:21216374-21220866	pB2-H_nodrug	pB2-H_nic	40.0715	17.2598	-1.21516	-2.15862	0.0301	0.617352
pinta	3R:18249026-18250447	pB2-H_nodrug	pB2-H_nic	2.20245	7.59892	1.78668	2.85223	0.0071	0.237401
pit	3R:17857871-17864114	pB2-H_nodrug	pB2-H_nic	54.5771	22.2587	-1.29393	-2.24427	0.0239	0.536941
pncr004:X	X:19065109-19068929	pB2-H_nodrug	pB2-H_nic	20.9833	44.1964	1.07468	1.96778	0.0499	0.834574
ppan	3R:16941957-16944571	pB2-H_nodrug	pB2-H_nic	32.1431	8.95647	-1.84351	-2.96136	0.00345	0.141519
ps	3R:5243663-5275190	pB2-H_nodrug	pB2-H_nic	33.141	67.2279	1.02044	2.15322	0.03365	0.660156
pug	3R:6522239-6529011	pB2-H_nodrug	pB2-H_nic	44.2961	96.217	1.11911	2.02592	0.0401	0.736788
ref(2)P	2L:19542445-19546914	pB2-H_nodrug	pB2-H_nic	30.0645	84.5465	1.49169	2.86064	0.0041	0.160503
serp	3L:19694076-19701109	pB2-H_nodrug	pB2-H_nic	207.708	377.357	0.861376	1.99495	0.0478	0.817309
sle	3R:6158892-6163995	pB2-H_nodrug	pB2-H_nic	5.38417	2.73294	-0.978272	-1.97553	0.0487	0.824671
snRNA:U2:38ABb	2L:19812645-19812836	pB2-H_nodrug	pB2-H_nic	1.90428	0	-Inf	NA	0.02155	0.505617
snoRNA:Psi28S-2562	3R:16647900-16649951	pB2-H_nodrug	pB2-H_nic	120.528	0	-Inf	NA	0.04055	0.740928
t	X:9111687-9117290	pB2-H_nodrug	pB2-H_nic	5.5045	15.5884	1.50179	2.90017	0.0043	0.166207
tal-2A	3R:9638837-9640372	pB2-H_nodrug	pB2-H_nic	46.3329	102.977	1.15222	1.99808	0.04665	0.808613
trbl	3L:20389387-20394708	pB2-H_nodrug	pB2-H_nic	9.51628	20.4207	1.10156	2.29817	0.0226	0.520845
unk	3R:18977274-18983592	pB2-H_nodrug	pB2-H_nic	5.58315	15.7456	1.49579	3.14782	0.0011	0.0590885
verm	3L:19683132-19688356	pB2-H_nodrug	pB2-H_nic	464.138	835.3	0.847739	2.07272	0.03505	0.677697
wbl	2R:15137265-15138419	pB2-H_nodrug	pB2-H_nic	68.5145	35.0979	-0.965026	-2.05247	0.0468	0.810885
wds	X:2480009-2481926	pB2-H_nodrug	pB2-H_nic	24.9038	9.56749	-1.38015	-2.79826	0.00715	0.23833
yin	X:3756995-3762359	pB2-H_nodrug	pB2-H_nic	6.13786	15.3013	1.31785	2.61183	0.0086	0.273275
yip7	3L:6028329-6029279	pB2-H_nodrug	pB2-H_nic	1728.29	3327.02	0.94489	2.3921	0.02005	0.485298
AcCoAS	3L:21264305-21273343	pB2-L_nic	pB2-H_nic	85.023	160.41	0.915839	1.93468	0.04425	0.784134
Adh	2L:14599775-14689325	pB2-L_nic	pB2-H_nic	1228.89	2365.29	0.944663	2.3461	0.018	0.453875
Amy-d	2R:13012266-13013887	pB2-L_nic	pB2-H_nic	81.9353	29.8649	-1.45604	-3.11404	0.00315	0.13251
Amy-p	2R:13006210-13007808	pB2-L_nic	pB2-H_nic	68.6696	18.201	-1.91566	-4.03923	1e-04	0.00883835
CG10514	3R:21104145-21105541	pB2-L_nic	pB2-H_nic	5.30001	28.1395	2.40853	4.5177	5e-05	0.00491583
CG10918	X:21295614-21328761	pB2-L_nic	pB2-H_nic	187.122	85.0108	-1.13826	-2.35405	0.01775	0.448892
CG11131	3L:22892279-22893368	pB2-L_nic	pB2-H_nic	185.755	95.6519	-0.957537	-2.06155	0.04345	0.775407
CG11198	2R:3861619-3874729	pB2-L_nic	pB2-H_nic	41.5456	89.402	1.10561	2.43093	0.01675	0.432013
CG11345	3L:4457319-4458191	pB2-L_nic	pB2-H_nic	24.755	56.817	1.1986	2.34982	0.0236	0.534692
CG11350	3L:4482808-4484279	pB2-L_nic	pB2-H_nic	100.28	256.999	1.35773	2.92485	0.0047	0.176419
CG11470	3R:25414714-25415484	pB2-L_nic	pB2-H_nic	98.3464	205.485	1.06309	2.28752	0.0241	0.537498
CG11584	X:14075062-14077348	pB2-L_nic	pB2-H_nic	178.388	375.167	1.07251	2.3639	0.0197	0.47899
CG11889	3R:21095952-21098989	pB2-L_nic	pB2-H_nic	5.32934	11.8123	1.14826	2.3206	0.02135	0.503128
CG11892	3R:21107269-21108964	pB2-L_nic	pB2-H_nic	14.256	55.6074	1.9637	4.06054	5e-05	0.00491583
CG12506	2L:773574-774020	pB2-L_nic	pB2-H_nic	34.5613	5.04323	-2.77674	-4.3338	0.00055	0.0350838
CG12523	3L:10794291-10795201	pB2-L_nic	pB2-H_nic	30.4239	63.4236	1.05981	2.16538	0.02885	0.600332
CG12769	2R:3941330-3953056	pB2-L_nic	pB2-H_nic	6.40143	14.2042	1.14986	2.36204	0.02105	0.501294
CG12868	2R:10492051-10492840	pB2-L_nic	pB2-H_nic	121.568	59.0379	-1.04204	-2.21634	0.03305	0.653168
CG12947	3R:5605240-5608779	pB2-L_nic	pB2-H_nic	4.1711	10.4181	1.32059	2.25045	0.02315	0.528407
CG12971	3L:21348376-21349595	pB2-L_nic	pB2-H_nic	37.4672	130.507	1.80043	3.77627	3e-04	0.0215768
CG13039	3L:16319156-16319862	pB2-L_nic	pB2-H_nic	0	1.30793	Inf	NA	5e-05	0.00491583
CG13040	3L:16318245-16318906	pB2-L_nic	pB2-H_nic	30.6718	185.778	2.59859	5.15604	5e-05	0.00491583
CG13041	3L:16312053-16312621	pB2-L_nic	pB2-H_nic	18.6819	65.7736	1.81587	3.29179	0.00265	0.116269
CG13042	3L:16301097-16301515	pB2-L_nic	pB2-H_nic	3.72507	25.3555	2.76696	3.54669	0.0041	0.160503
CG13046	3L:16280814-16281422	pB2-L_nic	pB2-H_nic	34.3344	75.1591	1.13029	2.21968	0.0344	0.669964
CG13059	3L:16316771-16317408	pB2-L_nic	pB2-H_nic	71.7914	161.224	1.16718	2.41773	0.0178	0.449891
CG13060	3L:16312959-16313554	pB2-L_nic	pB2-H_nic	4.64824	15.1503	1.70459	2.47457	0.0209	0.499387
CG13063	3L:16299746-16300198	pB2-L_nic	pB2-H_nic	63.863	193.706	1.60082	3.14288	0.00335	0.138344
CG13064	3L:16273578-16273905	pB2-L_nic	pB2-H_nic	0	1.86056	Inf	NA	0.0238	0.536107
CG13068	3L:16262491-16263011	pB2-L_nic	pB2-H_nic	102.36	221.389	1.11293	2.30437	0.0272	0.578351
CG13078	2L:19563929-19565162	pB2-L_nic	pB2-H_nic	0	0.603734	Inf	NA	0.002	0.0932884
CG13177	2R:8051179-8051898	pB2-L_nic	pB2-H_nic	3.62274	0.942988	-1.94177	-2.23164	0.0478	0.817309
CG13193	2R:7655957-7657066	pB2-L_nic	pB2-H_nic	0.714464	0	-Inf	NA	0.0029	0.124063
CG13239	3L:22853886-22854590	pB2-L_nic	pB2-H_nic	6.25371	16.2213	1.37511	2.25594	0.0319	0.64078
CG13422	2R:16413831-16414331	pB2-L_nic	pB2-H_nic	10.9492	0.935565	-3.54885	-4.10379	0.0087	0.275431
CG13545	2R:19045235-19045636	pB2-L_nic	pB2-H_nic	222.367	106.616	-1.06052	-2.09102	0.03655	0.694175
CG13679	3L:8195739-8196446	pB2-L_nic	pB2-H_nic	164.192	342.235	1.0596	2.24987	0.026	0.562319
CG13946	2L:776535-776892	pB2-L_nic	pB2-H_nic	155.883	46.3384	-1.75018	-3.33973	0.0022	0.100861
CG13947	2L:779200-779655	pB2-L_nic	pB2-H_nic	76.9061	26.7712	-1.52242	-2.88864	0.00705	0.236467
CG14096	3L:19459666-19460179	pB2-L_nic	pB2-H_nic	1.55269	8.98354	2.53251	2.89544	0.02585	0.56134
CG14143	3L:11128096-11128441	pB2-L_nic	pB2-H_nic	1300.49	651.337	-0.99758	-2.15003	0.0347	0.674275
CG14147	3L:10965753-10966582	pB2-L_nic	pB2-H_nic	199.688	436.843	1.12937	2.43239	0.01715	0.43759
CG14291	3R:14736772-14738641	pB2-L_nic	pB2-H_nic	5.17438	14.5362	1.49019	2.83927	0.00705	0.236467
CG14324	3R:13444000-13444513	pB2-L_nic	pB2-H_nic	19.8291	59.2187	1.57844	2.77969	0.00875	0.275995
CG14326	3R:13444854-13445333	pB2-L_nic	pB2-H_nic	44.1742	108.92	1.30199	2.45635	0.0169	0.434314
CG14327	3R:13439559-13440655	pB2-L_nic	pB2-H_nic	11.5067	31.5996	1.45743	2.67201	0.0095	0.292548
CG14329	3R:13435083-13436255	pB2-L_nic	pB2-H_nic	16.1248	37.8914	1.23259	2.46652	0.0175	0.444142
CG14374	3R:9222415-9222855	pB2-L_nic	pB2-H_nic	17.0224	4.45454	-1.93409	-2.62311	0.0162	0.423691
CG1441	2R:5786522-5790788	pB2-L_nic	pB2-H_nic	70.2069	140.543	1.00132	2.16052	0.0283	0.594661
CG14565	3L:21736347-21737364	pB2-L_nic	pB2-H_nic	3.73371	16.5143	2.14503	3.82869	0.00045	0.0295401
CG14568	3L:21725905-21726584	pB2-L_nic	pB2-H_nic	40.7429	85.717	1.07303	2.20577	0.02845	0.596351
CG14569	3L:21723824-21724647	pB2-L_nic	pB2-H_nic	29.1284	93.359	1.68036	3.47973	7e-04	0.0424416
CG14572	3L:21734638-21735541	pB2-L_nic	pB2-H_nic	3.01472	14.1389	2.22957	3.6601	0.00085	0.0489075
CG14573	3L:21727198-21727888	pB2-L_nic	pB2-H_nic	48.7631	98.7615	1.01816	2.13	0.0353	0.680688
CG14851	3R:10388083-10388542	pB2-L_nic	pB2-H_nic	25.4826	213.505	3.06668	5.87761	5e-05	0.00491583
CG1499	3R:27368753-27391887	pB2-L_nic	pB2-H_nic	25.4743	50.5138	0.987635	2.0889	0.03445	0.670633
CG15065	2R:14277462-14277752	pB2-L_nic	pB2-H_nic	166.956	22.3652	-2.90015	-3.99113	0.0019	0.0897965
CG15068	2R:14277846-14278114	pB2-L_nic	pB2-H_nic	230.377	35.6027	-2.69394	-3.63164	0.00355	0.144515
CG15155	2L:18154863-18155942	pB2-L_nic	pB2-H_nic	13.4706	32.5968	1.27491	2.42389	0.02195	0.511086
CG15212	3L:5124649-5125227	pB2-L_nic	pB2-H_nic	239.587	501.623	1.06605	2.29284	0.0232	0.528985
CG15553	3R:26924589-26926891	pB2-L_nic	pB2-H_nic	2.25037	0.759048	-1.5679	-2.1589	0.04005	0.736501
CG15597	3R:2110180-2110922	pB2-L_nic	pB2-H_nic	84.993	42.8334	-0.988608	-2.02008	0.047	0.812052
CG15695	3R:16667863-16670709	pB2-L_nic	pB2-H_nic	0.956218	2.65353	1.4725	2.38259	0.0224	0.517348
CG17018	2L:22311930-22368776	pB2-L_nic	pB2-H_nic	3.56651	0.106776	-5.06186	-6.20315	0.0016	0.0785631
CG17362	3L:13979663-13980216	pB2-L_nic	pB2-H_nic	49.4766	12.892	-1.94027	-3.52403	0.00085	0.0489075
CG17386	2R:10307845-10312099	pB2-L_nic	pB2-H_nic	4.31781	8.84766	1.03499	2.11505	0.0401	0.736788
CG17751	3R:15432975-15435045	pB2-L_nic	pB2-H_nic	18.6384	50.1276	1.42733	2.96932	0.0052	0.188581
CG17974	2R:17235691-17238349	pB2-L_nic	pB2-H_nic	1.72645	6.38456	1.88678	3.1579	0.0032	0.133826
CG18067	2R:16422014-16422860	pB2-L_nic	pB2-H_nic	15.9101	2.65637	-2.58242	-4.0574	0.0012	0.0625781
CG18107	2R:14272069-14272416	pB2-L_nic	pB2-H_nic	2.49878	0	-Inf	NA	0.02515	0.54976
CG1979	3R:2880307-2884393	pB2-L_nic	pB2-H_nic	6.00757	1.38398	-2.11796	-3.87422	0.00035	0.024435
CG30289	2R:17407959-17409338	pB2-L_nic	pB2-H_nic	0.39642	2.34448	2.56416	2.93389	0.02565	0.557562
CG30413	2R:19217065-19217593	pB2-L_nic	pB2-H_nic	38.0588	91.5282	1.26599	2.5358	0.01455	0.393502
CG31050	3R:24475804-24476202	pB2-L_nic	pB2-H_nic	0	0.701587	Inf	NA	0.0238	0.536107
CG31226	3R:14677024-14677526	pB2-L_nic	pB2-H_nic	0.689622	0	-Inf	NA	0.04735	0.814488
CG31268	3R:12857538-12858969	pB2-L_nic	pB2-H_nic	67.2103	157.753	1.23092	2.64854	0.01005	0.303383
CG31272	3R:6582017-6585113	pB2-L_nic	pB2-H_nic	7.91832	19.2947	1.28494	2.5724	0.0134	0.371062
CG31560	3R:2135717-2136612	pB2-L_nic	pB2-H_nic	10.0189	21.9886	1.13403	2.08787	0.03945	0.728279
CG32071	3L:11096520-11096973	pB2-L_nic	pB2-H_nic	2.64864	32.6588	3.62415	4.97953	0.00085	0.0489075
CG32165	3L:16588518-16593267	pB2-L_nic	pB2-H_nic	0.101788	0.657159	2.69067	3.08119	0.01955	0.477782
CG32237	3L:4849434-4852455	pB2-L_nic	pB2-H_nic	17.7663	46.9432	1.40177	3.00901	0.00395	0.156056
CG3301	3R:17099964-17101973	pB2-L_nic	pB2-H_nic	34.6489	11.6778	-1.56904	-3.07931	0.0036	0.145996
CG33301	2L:10049481-10050956	pB2-L_nic	pB2-H_nic	9.5541	19.6369	1.03938	2.05375	0.04165	0.754594
CG33337	3R:19415862-19418491	pB2-L_nic	pB2-H_nic	0.852885	0.0706277	-3.59405	-2.69997	0.0488	0.824736
CG33468	2R:10493811-10494466	pB2-L_nic	pB2-H_nic	5.11408	0.229546	-4.47762	-3.4159	0.04875	0.824671
CG33631	3R:5889728-5890367	pB2-L_nic	pB2-H_nic	0	0.655429	Inf	NA	0.0065	0.223082
CG33795	3L:16163828-16164480	pB2-L_nic	pB2-H_nic	0.72712	0	-Inf	NA	0.01095	0.320398
CG3397	3R:7808819-7810263	pB2-L_nic	pB2-H_nic	0.634486	2.07689	1.71077	2.23658	0.0371	0.700894
CG34007	2L:20495105-20495448	pB2-L_nic	pB2-H_nic	2.00893	0	-Inf	NA	0.02515	0.54976
CG34227	2R:7135630-7136117	pB2-L_nic	pB2-H_nic	0.491524	0	-Inf	NA	0.02515	0.54976
CG34273	3R:10339621-10355513	pB2-L_nic	pB2-H_nic	69.2484	232.708	1.74867	2.68155	0.008	0.259009
CG34446	2R:18535082-18535268	pB2-L_nic	pB2-H_nic	40.3124	149.731	1.89307	2.63273	0.0148	0.397753
CG3523	2L:3056614-3068184	pB2-L_nic	pB2-H_nic	51.4595	132.966	1.36954	3.19144	0.00115	0.0607841
CG3604	2L:3697241-3697872	pB2-L_nic	pB2-H_nic	19.5221	45.8116	1.2306	2.3318	0.0267	0.571975
CG3650	2R:20736498-20737284	pB2-L_nic	pB2-H_nic	6.64943	28.9033	2.11993	3.60396	7e-04	0.0424416
CG3819	3L:18913620-18915206	pB2-L_nic	pB2-H_nic	9.49143	24.8705	1.38974	2.77857	0.00745	0.24509
CG42269	3L:6059594-6064645	pB2-L_nic	pB2-H_nic	0.302817	0.99039	1.70955	1.93405	0.04775	0.817309
CG4229	3L:16549942-16551063	pB2-L_nic	pB2-H_nic	14.1321	70.2351	2.31322	4.60195	1e-04	0.00883835
CG42633	3R:6606686-6607989	pB2-L_nic	pB2-H_nic	0.751175	4.30888	2.52009	3.42733	0.00375	0.150231
CG42718	3L:16313928-16314372	pB2-L_nic	pB2-H_nic	1.1964	12.6795	3.40573	3.27373	0.04865	0.824281
CG42728	3L:15520719-15521296	pB2-L_nic	pB2-H_nic	32.9936	69.1038	1.06658	2.09129	0.043	0.769619
CG42832	3L:11603234-11603432	pB2-L_nic	pB2-H_nic	163.808	56.3319	-1.53998	-2.23856	0.03545	0.681741
CG4500	2L:14027009-14031539	pB2-L_nic	pB2-H_nic	5.06216	12.4453	1.29778	2.05894	0.04275	0.766425
CG4594	2L:9920160-9921459	pB2-L_nic	pB2-H_nic	2.08928	10.24	2.29314	3.6024	0.00175	0.0841925
CG4860	3R:8045602-8047185	pB2-L_nic	pB2-H_nic	2.81617	7.78427	1.46683	2.50487	0.01635	0.426573
CG5225	3R:12854427-12856423	pB2-L_nic	pB2-H_nic	67.1051	172.406	1.36131	2.93915	0.0049	0.18076
CG5932	3L:20446392-20457448	pB2-L_nic	pB2-H_nic	9.13443	29.9038	1.71094	3.16146	0.00255	0.112689
CG6271	3R:22850682-22851822	pB2-L_nic	pB2-H_nic	2.33935	0.332769	-2.81351	-3.17582	0.01595	0.419713
CG6277	3R:22847790-22848934	pB2-L_nic	pB2-H_nic	1.99326	0.227074	-3.1339	-3.1451	0.0291	0.604068
CG6283	3R:22845953-22847100	pB2-L_nic	pB2-H_nic	30.5661	10.7166	-1.51208	-2.96608	0.00455	0.172449
CG6639	2L:17452923-17458775	pB2-L_nic	pB2-H_nic	6.80744	2.19944	-1.62998	-2.11657	0.0373	0.701273
CG6839	3L:18910680-18913402	pB2-L_nic	pB2-H_nic	269.519	125.49	-1.10282	-2.38487	0.01355	0.37449
CG7071	3R:18188618-18191703	pB2-L_nic	pB2-H_nic	0.00153909	5.90642	11.906	0.18033	0.0461	0.804283
CG7214	2L:7743676-7744841	pB2-L_nic	pB2-H_nic	0.876049	3.24999	1.89135	2.49123	0.0227	0.520909
CG8064	3R:14109383-14114499	pB2-L_nic	pB2-H_nic	2.81742	6.02887	1.09751	2.00524	0.0426	0.764695
CG8093	2R:11101785-11103191	pB2-L_nic	pB2-H_nic	11.1937	1.62552	-2.78372	-4.39523	0.00045	0.0295401
CG8147	3R:5320524-5322452	pB2-L_nic	pB2-H_nic	5.42487	25.1321	2.21187	4.26349	0.00015	0.012389
CG8292	2L:8215914-8218017	pB2-L_nic	pB2-H_nic	1.20588	0.222503	-2.43819	-2.37086	0.0462	0.80439
CG8541	3L:7464709-7465537	pB2-L_nic	pB2-H_nic	91.8845	252.068	1.45592	3.11746	0.00265	0.116269
CG8543	3L:7462675-7463335	pB2-L_nic	pB2-H_nic	63.023	231.571	1.8775	3.92549	1e-04	0.00883835
CG8693	2R:4346328-4348389	pB2-L_nic	pB2-H_nic	16.7283	6.7988	-1.29894	-2.56714	0.01445	0.391538
CG9021	2L:5903358-5904674	pB2-L_nic	pB2-H_nic	0.541976	1.84063	1.7639	2.16805	0.0448	0.789637
CG9040	3L:13980977-13981726	pB2-L_nic	pB2-H_nic	60.8084	15.0176	-2.01762	-3.87961	0.00055	0.0350838
CR42646	2R:1250757-1254863	pB2-L_nic	pB2-H_nic	0.671962	0.129721	-2.37297	-2.4878	0.038	0.710693
CecC	3R:26042205-26042659	pB2-L_nic	pB2-H_nic	0.974248	0	-Inf	NA	0.02515	0.54976
Cpr47Ec	2R:7146821-7147344	pB2-L_nic	pB2-H_nic	144.954	569.378	1.97379	4.19255	5e-05	0.00491583
Cpr51A	2R:10400046-10402713	pB2-L_nic	pB2-H_nic	404.151	980.448	1.27855	2.67554	0.008	0.259009
Cpr5C	X:5698709-5699377	pB2-L_nic	pB2-H_nic	40.9154	103.37	1.3371	2.7154	0.00875	0.275995
Cpr60D	2R:20550373-20550929	pB2-L_nic	pB2-H_nic	79.6552	247.521	1.63571	3.44613	0.001	0.0552397
Cpr62Bc	3L:1840277-1842080	pB2-L_nic	pB2-H_nic	19.1115	56.9726	1.57583	3.20043	0.0026	0.114309
Cpr65Av	3L:6132322-6133073	pB2-L_nic	pB2-H_nic	61.2565	146.394	1.25692	2.64234	0.0099	0.300974
Cpr65Aw	3L:6135064-6135483	pB2-L_nic	pB2-H_nic	1.76674	12.0893	2.77456	3.01449	0.0274	0.58145
Cpr65Az	3L:6153913-6154689	pB2-L_nic	pB2-H_nic	0.516582	0	-Inf	NA	0.0029	0.124063
Cpr65Ea	3L:7079155-7079706	pB2-L_nic	pB2-H_nic	1236.24	2606.58	1.07619	2.41326	0.01835	0.459995
Cpr66D	3L:8633573-8636684	pB2-L_nic	pB2-H_nic	57.6628	110.072	0.93273	2.01295	0.04425	0.784134
Cpr67Fa2	3L:10884842-10885616	pB2-L_nic	pB2-H_nic	251.346	688.857	1.45453	3.14294	0.00275	0.119072
Cry	2L:11944140-11946805	pB2-L_nic	pB2-H_nic	0.885789	0.179284	-2.30472	-2.68599	0.02695	0.575526
Cyp6a17	2R:10761458-10763063	pB2-L_nic	pB2-H_nic	10.7789	1.26009	-3.09662	-5.04512	5e-05	0.00491583
Cyp6g1	2R:8073167-8077882	pB2-L_nic	pB2-H_nic	20.1919	484.798	4.58553	9.85933	5e-05	0.00491583
Dpt	2R:14753269-14753765	pB2-L_nic	pB2-H_nic	8.56129	0.302319	-4.82368	-3.70054	0.04875	0.824671
DptB	2R:14754894-14755400	pB2-L_nic	pB2-H_nic	6.98015	0	-Inf	NA	5e-05	0.00491583
Dro	2R:10633460-10633821	pB2-L_nic	pB2-H_nic	12.2461	2.22404	-2.46107	-2.74025	0.02645	0.569398
Drs	3L:3369568-3369942	pB2-L_nic	pB2-H_nic	289.615	115.761	-1.32299	-2.72958	0.0076	0.248878
Ef1alpha48D	2R:7779596-7783025	pB2-L_nic	pB2-H_nic	7528.42	7385.71	-0.0276109	-0.684486	5e-05	0.00491583
Eip71CD	3L:15504152-15506302	pB2-L_nic	pB2-H_nic	54.1204	102.508	0.921495	1.93664	0.04925	0.828877
GstD4	3R:8199823-8200546	pB2-L_nic	pB2-H_nic	7.90285	24.5826	1.63719	2.86519	0.00775	0.252825
GstD7	3R:8204260-8204977	pB2-L_nic	pB2-H_nic	130.823	258.927	0.984926	2.12372	0.037	0.699313
Hsc70-2	3R:8870480-8873112	pB2-L_nic	pB2-H_nic	0.26168	1.63516	2.64356	3.50458	0.00425	0.164571
IM1	2R:14271456-14271883	pB2-L_nic	pB2-H_nic	93.2748	18.4749	-2.33592	-3.83571	0.00065	0.0400905
IM14	2R:16757929-16758134	pB2-L_nic	pB2-H_nic	191.297	29.5114	-2.69647	-2.67212	0.03995	0.734977
IM2	2R:14274101-14274535	pB2-L_nic	pB2-H_nic	66.2653	5.52181	-3.58504	-5.28971	0.00035	0.024435
IM23	2R:14270208-14270737	pB2-L_nic	pB2-H_nic	10.3012	2.78779	-1.88562	-2.48932	0.024	0.536941
IM3	2R:14275624-14275995	pB2-L_nic	pB2-H_nic	194.185	60.4855	-1.68277	-3.09901	0.00425	0.164571
IM4	2R:16756340-16756826	pB2-L_nic	pB2-H_nic	37.9221	12.3316	-1.62067	-2.63385	0.0127	0.358157
Jon44E	2R:4578954-4579856	pB2-L_nic	pB2-H_nic	439.292	199.161	-1.14124	-2.46636	0.01655	0.429699
Jon74E	3L:17539967-17542227	pB2-L_nic	pB2-H_nic	34.5727	220.755	2.67474	5.69087	5e-05	0.00491583
Lcp3	2R:4322948-4323523	pB2-L_nic	pB2-H_nic	41.1066	19.1373	-1.10298	-2.04735	0.04605	0.804065
Lcp65Aa	3L:6144403-6144741	pB2-L_nic	pB2-H_nic	49.7036	152.37	1.61616	2.93529	0.00525	0.190234
Lcp65Ae	3L:6130818-6131178	pB2-L_nic	pB2-H_nic	37.5015	197.384	2.39599	4.21542	3e-04	0.0215768
Lcp65Af	3L:6129403-6129871	pB2-L_nic	pB2-H_nic	1524.99	2981.71	0.967335	2.15092	0.03745	0.70286
Lip3	3R:9195390-9197626	pB2-L_nic	pB2-H_nic	14.9325	2.77574	-2.42751	-4.20924	1e-04	0.00883835
Lsd-1	3R:19589578-19593174	pB2-L_nic	pB2-H_nic	42.0325	126.275	1.58699	3.09858	0.0011	0.0590885
LvpH	2R:4334973-4339404	pB2-L_nic	pB2-H_nic	174.619	63.7185	-1.45442	-3.13213	0.00195	0.0918557
Mtk	2R:11296350-11296621	pB2-L_nic	pB2-H_nic	53.7846	11.0369	-2.28486	-3.10833	0.0076	0.248878
MtnA	3R:5609486-5610093	pB2-L_nic	pB2-H_nic	426.975	1017.41	1.25269	2.69771	0.0087	0.275431
PGRP-SB1	3L:16720398-16721118	pB2-L_nic	pB2-H_nic	11.1556	1.51727	-2.87822	-3.89663	0.0023	0.104662
Prat2	3L:6905092-6907958	pB2-L_nic	pB2-H_nic	6.00435	2.11765	-1.50354	-2.52848	0.01465	0.394712
Sodh-2	3R:6702105-6705041	pB2-L_nic	pB2-H_nic	119.556	59.6522	-1.00304	-2.13552	0.0311	0.630323
Sr-CIV	2L:3522593-3523960	pB2-L_nic	pB2-H_nic	2.14356	0.434168	-2.30368	-2.81069	0.02065	0.495623
TwdlB	3R:22448172-22449270	pB2-L_nic	pB2-H_nic	476.703	896.749	0.911614	2.08565	0.03715	0.701221
TwdlC	3R:22820557-22822164	pB2-L_nic	pB2-H_nic	43.5475	119.216	1.45292	3.12069	0.002	0.0932884
TwdlD	3R:22465747-22466779	pB2-L_nic	pB2-H_nic	334.304	815.405	1.28635	2.84315	0.0053	0.190756
TwdlH	3R:22459455-22460437	pB2-L_nic	pB2-H_nic	301.512	678.552	1.17025	2.56322	0.0121	0.345325
TwdlW	3R:12966919-12968120	pB2-L_nic	pB2-H_nic	205.908	514.492	1.32115	2.88515	0.00505	0.184862
Ugt86Dd	3R:6952315-6954035	pB2-L_nic	pB2-H_nic	10.7289	34.696	1.69326	3.4419	0.00135	0.0688918
Uhg5	2R:10509110-10512013	pB2-L_nic	pB2-H_nic	18.0917	40.8337	1.17443	2.15412	0.0286	0.597741
Uro	2L:7780084-7781415	pB2-L_nic	pB2-H_nic	6.48618	1.08924	-2.57404	-3.90374	0.00085	0.0489075
bmm	3L:14769595-14779523	pB2-L_nic	pB2-H_nic	25.5811	12.4448	-1.03953	-2.1921	0.0247	0.54605
l(2)08717	2R:14684768-14691232	pB2-L_nic	pB2-H_nic	12.6303	24.8373	0.975621	2.01743	0.04635	0.80504
lcs	X:21267753-21268326	pB2-L_nic	pB2-H_nic	302.294	120.885	-1.32232	-2.8452	0.00615	0.213117
mre11	2L:11282092-11284337	pB2-L_nic	pB2-H_nic	17.8209	7.93223	-1.16777	-2.35657	0.0238	0.536107
rib	2R:15163230-15168901	pB2-L_nic	pB2-H_nic	4.83849	2.36285	-1.03403	-1.97999	0.0496	0.832016
825-Oak	3L:19464755-19465328	pB2-L_nodrug	pB2-L_nic	0	78.0454	Inf	NA	5e-05	0.00491583
ACXD	3L:2237609-2243719	pB2-L_nodrug	pB2-L_nic	2.90019	6.54246	1.17369	2.30615	0.02725	0.579127
AIF	2L:2147518-2155390	pB2-L_nodrug	pB2-L_nic	37.3476	17.2597	-1.11361	-2.0824	0.03595	0.686429
Aats-arg	X:15735795-15738169	pB2-L_nodrug	pB2-L_nic	51.4095	25.1129	-1.03361	-2.21952	0.0302	0.618811
Aats-trp	3R:5089538-5092670	pB2-L_nodrug	pB2-L_nic	41.6323	21.5493	-0.950059	-2.00632	0.04515	0.794726
AcCoAS	3L:21264305-21273343	pB2-L_nodrug	pB2-L_nic	224.681	85.023	-1.40196	-3.01454	0.0021	0.0968984
Ace	3R:9053963-9085240	pB2-L_nodrug	pB2-L_nic	6.77797	14.1013	1.0569	2.19759	0.02595	0.562319
Act79B	3L:21978330-21980290	pB2-L_nodrug	pB2-L_nic	0.317333	1.46966	2.21141	2.65974	0.02495	0.548465
Adgf-D	3R:9519774-9531180	pB2-L_nodrug	pB2-L_nic	3.43514	21.826	2.66761	2.97708	0.00575	0.20253
Adh	2L:14599775-14689325	pB2-L_nodrug	pB2-L_nic	2690.89	1228.89	-1.13073	-2.83445	0.00455	0.172449
Ag5r	X:14679125-14680266	pB2-L_nodrug	pB2-L_nic	103.773	209.211	1.01152	2.18041	0.03245	0.646677
Amy-d	2R:13012266-13013887	pB2-L_nodrug	pB2-L_nic	4.57728	81.9353	4.16192	7.98884	5e-05	0.00491583
Amy-p	2R:13006210-13007808	pB2-L_nodrug	pB2-L_nic	9.2892	68.6696	2.88605	5.86302	5e-05	0.00491583
Amyrel	2R:12538596-12540204	pB2-L_nodrug	pB2-L_nic	2.42785	15.1257	2.63925	4.62001	2e-04	0.0156731
Anp	3R:26035669-26036011	pB2-L_nodrug	pB2-L_nic	0.657287	0	-Inf	NA	0.02125	0.502428
Arc2	2R:10248808-10250330	pB2-L_nodrug	pB2-L_nic	11.7204	24.4698	1.06197	2.02643	0.04375	0.778492
Art1	3R:6612202-6613930	pB2-L_nodrug	pB2-L_nic	83.5188	30.2795	-1.46376	-3.13167	0.00235	0.106261
Art3	3R:11053326-11055161	pB2-L_nodrug	pB2-L_nic	38.7469	8.9751	-2.11008	-4.30674	5e-05	0.00491583
Atg18	3L:8180100-8183814	pB2-L_nodrug	pB2-L_nic	23.3812	55.3333	1.2428	2.65182	0.00695	0.234397
Atg2	3L:2774378-2780688	pB2-L_nodrug	pB2-L_nic	6.10286	14.8287	1.28083	2.74837	0.0074	0.244006
Atg8a	X:10658910-10662368	pB2-L_nodrug	pB2-L_nic	137.04	409.638	1.57976	3.43578	0.00135	0.0688918
Atg9	2R:12181902-12184737	pB2-L_nodrug	pB2-L_nic	9.17029	24.7332	1.43141	2.99955	0.0044	0.168854
AttA	2R:10634866-10635699	pB2-L_nodrug	pB2-L_nic	13.144	4.32829	-1.60253	-2.56962	0.0146	0.394108
BG642312	3L:6225568-6226481	pB2-L_nodrug	pB2-L_nic	1.56355	5.99037	1.93782	2.38295	0.0199	0.48194
Best2	3L:6239031-6249766	pB2-L_nodrug	pB2-L_nic	6.31218	13.5481	1.10188	2.2751	0.0259	0.562141
Bka	2L:9895288-9896104	pB2-L_nodrug	pB2-L_nic	36.569	9.62492	-1.92578	-3.53989	0.00115	0.0607841
CG10006	3L:14985388-14990917	pB2-L_nodrug	pB2-L_nic	13.2832	37.691	1.50462	3.16275	0.002	0.0932884
CG10031	2L:3698450-3699091	pB2-L_nodrug	pB2-L_nic	22.3532	62.7818	1.48987	2.81608	0.0084	0.268312
CG10050	3R:3075520-3077679	pB2-L_nodrug	pB2-L_nic	7.81183	2.93199	-1.41378	-2.39351	0.0198	0.48006
CG10080	2R:17512539-17518766	pB2-L_nodrug	pB2-L_nic	15.3106	7.79757	-0.973433	-2.08512	0.0408	0.742647
CG10086	3R:3616362-3619221	pB2-L_nodrug	pB2-L_nic	17.8883	39.5977	1.1464	2.43728	0.01885	0.468963
CG10170	3R:19358666-19360489	pB2-L_nodrug	pB2-L_nic	5.02875	10.9733	1.12573	2.11092	0.0385	0.717228
CG10175	3R:19348422-19356704	pB2-L_nodrug	pB2-L_nic	14.7363	33.6257	1.19019	2.49025	0.01255	0.35486
CG10178	2L:18509571-18513481	pB2-L_nodrug	pB2-L_nic	6.45836	14.9105	1.20709	2.35431	0.02155	0.505617
CG10182	3R:19412928-19415537	pB2-L_nodrug	pB2-L_nic	34.163	106.198	1.63624	3.51069	0.00085	0.0489075
CG10211	2L:18517492-18531782	pB2-L_nodrug	pB2-L_nic	26.2099	153.458	2.54966	5.68603	5e-05	0.00491583
CG10237	2L:19435843-19441278	pB2-L_nodrug	pB2-L_nic	9.32606	23.0402	1.30482	2.58058	0.00735	0.242731
CG10264	3R:11869244-11871693	pB2-L_nodrug	pB2-L_nic	1.59775	25.0441	3.97035	4.66952	0.0021	0.0968984
CG10268	2L:19577704-19580346	pB2-L_nodrug	pB2-L_nic	15.338	33.9312	1.1455	2.11664	0.03675	0.696123
CG10277	3R:2208632-2214026	pB2-L_nodrug	pB2-L_nic	14.7126	29.7136	1.01407	2.17182	0.027	0.575526
CG10280	3R:1836294-1837654	pB2-L_nodrug	pB2-L_nic	3.39464	38.3913	3.49945	6.08908	5e-05	0.00491583
CG10283	2L:18472949-18484511	pB2-L_nodrug	pB2-L_nic	4.27978	10.952	1.35559	2.7247	0.0059	0.206457
CG10341	2L:18698685-18703118	pB2-L_nodrug	pB2-L_nic	22.5365	4.79583	-2.23241	-2.94764	0.0049	0.18076
CG10383	2L:18689580-18695422	pB2-L_nodrug	pB2-L_nic	6.90327	20.6795	1.58285	2.93446	0.0038	0.151667
CG10433	2R:17493180-17494458	pB2-L_nodrug	pB2-L_nic	60.3911	116.586	0.948991	2.01369	0.0448	0.789637
CG10463	2L:19758878-19760986	pB2-L_nodrug	pB2-L_nic	13.0236	3.23532	-2.00915	-3.73836	0.00055	0.0350838
CG10474	2R:15173077-15174103	pB2-L_nodrug	pB2-L_nic	15.9694	0.932302	-4.09836	-6.0491	2e-04	0.0156731
CG10514	3R:21104145-21105541	pB2-L_nodrug	pB2-L_nic	44.4861	5.30001	-3.06929	-5.80989	5e-05	0.00491583
CG10560	3R:21144271-21145801	pB2-L_nodrug	pB2-L_nic	38.2387	12.8338	-1.57508	-3.21586	0.0032	0.133826
CG10565	3L:21124545-21129141	pB2-L_nodrug	pB2-L_nic	87.3467	40.8286	-1.09717	-2.31148	0.0207	0.496267
CG10570	2L:18810035-18810986	pB2-L_nodrug	pB2-L_nic	26.4549	58.7115	1.15011	2.36467	0.02075	0.497188
CG10585	3L:21020994-21023241	pB2-L_nodrug	pB2-L_nic	25.9807	70.1483	1.43297	3.0738	0.0027	0.117263
CG10592	3L:5585840-5588372	pB2-L_nodrug	pB2-L_nic	72.5571	37.3342	-0.958621	-2.06598	0.04375	0.778492
CG10598	X:17119743-17120474	pB2-L_nodrug	pB2-L_nic	882.236	252.974	-1.80217	-3.90358	5e-05	0.00491583
CG10621	2L:18952205-18954425	pB2-L_nodrug	pB2-L_nic	65.9283	304.119	2.20566	4.7744	5e-05	0.00491583
CG10623	2L:18955480-18957169	pB2-L_nodrug	pB2-L_nic	21.646	54.3403	1.32792	2.82373	0.0061	0.211556
CG10657	3L:12484924-12490298	pB2-L_nodrug	pB2-L_nic	25.6209	87.7955	1.77683	3.79461	1e-04	0.00883835
CG10659	2L:20024974-20025811	pB2-L_nodrug	pB2-L_nic	4.36508	1.14247	-1.93385	-2.63611	0.01825	0.458024
CG10722	2L:20093963-20096253	pB2-L_nodrug	pB2-L_nic	1.89717	0.671462	-1.49847	-2.14453	0.0317	0.639761
CG1074	3R:259714-261897	pB2-L_nodrug	pB2-L_nic	17.6568	7.68834	-1.19948	-2.36563	0.0239	0.536941
CG10799	2R:9145390-9145997	pB2-L_nodrug	pB2-L_nic	25.9545	53.4237	1.04149	2.04086	0.0458	0.801986
CG10916	2R:14061175-14062195	pB2-L_nodrug	pB2-L_nic	16.036	33.9492	1.08206	2.16395	0.0327	0.650148
CG10918	X:21295614-21328761	pB2-L_nodrug	pB2-L_nic	62.5433	187.122	1.58105	3.17435	0.00165	0.0805568
CG10924	2R:14414936-14423263	pB2-L_nodrug	pB2-L_nic	4.11444	11.0055	1.41946	2.83552	0.0057	0.201265
CG10936	2R:13492455-13526639	pB2-L_nodrug	pB2-L_nic	10.1077	21.0927	1.06129	2.24822	0.02175	0.508639
CG10990	X:13639609-13649421	pB2-L_nodrug	pB2-L_nic	40.8001	168.18	2.04336	4.31266	5e-05	0.00491583
CG10992	X:13674050-13676214	pB2-L_nodrug	pB2-L_nic	94.5632	179.117	0.921549	1.98315	0.04835	0.821471
CG11076	4:1050336-1052286	pB2-L_nodrug	pB2-L_nic	178.184	67.9518	-1.39079	-2.96847	0.00255	0.112689
CG11107	2R:3274718-3280666	pB2-L_nodrug	pB2-L_nic	39.1069	20.3592	-0.941739	-1.99377	0.04435	0.784199
CG11131	3L:22892279-22893368	pB2-L_nodrug	pB2-L_nic	405.657	185.755	-1.12686	-2.43223	0.01905	0.47039
CG11149	2L:5718120-5720896	pB2-L_nodrug	pB2-L_nic	2.65883	10.9594	2.0433	3.67594	0.00115	0.0607841
CG11162	X:13570947-13571854	pB2-L_nodrug	pB2-L_nic	4.38231	10.718	1.29027	2.04653	0.04745	0.815227
CG11164	X:13562055-13563328	pB2-L_nodrug	pB2-L_nic	8.51294	2.0702	-2.03988	-3.33747	0.00335	0.138344
CG11180	2R:16506007-16510808	pB2-L_nodrug	pB2-L_nic	12.0535	2.75977	-2.12683	-2.73786	0.0097	0.297212
CG11188	2L:6717626-6719389	pB2-L_nodrug	pB2-L_nic	15.9019	5.98945	-1.4087	-2.81491	0.0058	0.203789
CG11198	2R:3861619-3874729	pB2-L_nodrug	pB2-L_nic	93.2847	41.5456	-1.16694	-2.53842	0.0128	0.359087
CG11267	3L:13009156-13010007	pB2-L_nodrug	pB2-L_nic	673.8	324.083	-1.05596	-2.27844	0.026	0.562319
CG11299	2R:19601424-19620706	pB2-L_nodrug	pB2-L_nic	18.4339	52.1444	1.50015	3.15588	0.00145	0.0726967
CG11345	3L:4457319-4458191	pB2-L_nodrug	pB2-L_nic	54.0773	24.755	-1.1273	-2.21122	0.0339	0.663845
CG11347	3L:4406947-4420266	pB2-L_nodrug	pB2-L_nic	21.4589	92.4533	2.10715	4.02767	1e-04	0.00883835
CG11349	3L:4473067-4475095	pB2-L_nodrug	pB2-L_nic	0.209987	0.871187	2.05268	2.45547	0.03465	0.673609
CG11350	3L:4482808-4484279	pB2-L_nodrug	pB2-L_nic	202.061	100.28	-1.01076	-2.17835	0.03205	0.641988
CG11353	3L:4533171-4539281	pB2-L_nodrug	pB2-L_nic	1.31839	12.9145	3.29214	5.78447	5e-05	0.00491583
CG11362	2R:18449864-18450358	pB2-L_nodrug	pB2-L_nic	0	0.529472	Inf	NA	0.04965	0.832016
CG11380	X:1085443-1090705	pB2-L_nodrug	pB2-L_nic	2.19151	16.0884	2.87603	5.42186	5e-05	0.00491583
CG11382	X:1104129-1105746	pB2-L_nodrug	pB2-L_nic	19.6366	74.569	1.92503	4.0595	5e-05	0.00491583
CG11384	X:1067907-1070055	pB2-L_nodrug	pB2-L_nic	3.78452	9.3686	1.30772	2.45214	0.019	0.470239
CG1139	3L:1971661-1974285	pB2-L_nodrug	pB2-L_nic	3.22133	11.0779	1.78195	3.06479	0.00365	0.147465
CG11409	X:1223546-1227729	pB2-L_nodrug	pB2-L_nic	3.74397	22.7673	2.60432	5.37482	5e-05	0.00491583
CG11417	X:1248075-1250513	pB2-L_nodrug	pB2-L_nic	13.8005	4.60275	-1.58415	-3.23966	0.00145	0.0726967
CG1142	3R:3298175-3299496	pB2-L_nodrug	pB2-L_nic	46.3542	16.8911	-1.45644	-2.95676	0.00415	0.162016
CG11425	3L:22467894-22468892	pB2-L_nodrug	pB2-L_nic	38.4392	10.15	-1.9211	-3.57331	9e-04	0.0512343
CG11486	3L:3071127-3088493	pB2-L_nodrug	pB2-L_nic	33.0461	80.0763	1.2769	2.66237	0.00495	0.181978
CG11555	2L:271911-277212	pB2-L_nodrug	pB2-L_nic	61.5989	20.8167	-1.56517	-2.02312	0.04845	0.822844
CG11563	3R:27562746-27563721	pB2-L_nodrug	pB2-L_nic	62.2149	15.8973	-1.96848	-3.93126	4e-04	0.0270875
CG11581	X:14070979-14071984	pB2-L_nodrug	pB2-L_nic	30.3711	156.789	2.36805	4.93978	5e-05	0.00491583
CG11583	3L:4277963-4282798	pB2-L_nodrug	pB2-L_nic	50.3656	13.391	-1.91118	-2.07982	0.04995	0.834759
CG11584	X:14075062-14077348	pB2-L_nodrug	pB2-L_nic	18.1919	178.388	3.29365	6.96611	5e-05	0.00491583
CG11658	3L:11693187-11701663	pB2-L_nodrug	pB2-L_nic	5.85944	28.7452	2.29449	4.4964	5e-05	0.00491583
CG11660	3L:11639328-11641761	pB2-L_nodrug	pB2-L_nic	12.002	2.06766	-2.5372	-4.62572	5e-05	0.00491583
CG11669	2R:4357053-4359154	pB2-L_nodrug	pB2-L_nic	0.733434	4.20077	2.51791	3.77291	0.00185	0.0878207
CG11686	3R:9086078-9087949	pB2-L_nodrug	pB2-L_nic	233.437	459.968	0.978503	2.09756	0.03805	0.711318
CG11786	3R:20872046-20873131	pB2-L_nodrug	pB2-L_nic	37.4389	200.253	2.41922	5.00025	5e-05	0.00491583
CG11796	3L:20429356-20432968	pB2-L_nodrug	pB2-L_nic	259.218	123.422	-1.07057	-2.23654	0.02765	0.585017
CG11837	3R:24875232-24876443	pB2-L_nodrug	pB2-L_nic	32.8857	6.05817	-2.44051	-4.53179	1e-04	0.00883835
CG11859	3R:21091565-21093479	pB2-L_nodrug	pB2-L_nic	27.1645	12.7826	-1.08753	-2.24953	0.02785	0.588088
CG11875	3R:21073599-21074828	pB2-L_nodrug	pB2-L_nic	20.9277	9.8233	-1.09113	-2.06281	0.0466	0.808073
CG11885	2L:420886-421407	pB2-L_nodrug	pB2-L_nic	55.7514	26.6724	-1.06366	-2.00649	0.04925	0.828877
CG11889	3R:21095952-21098989	pB2-L_nodrug	pB2-L_nic	12.8219	5.32934	-1.26658	-2.56267	0.011	0.321422
CG11892	3R:21107269-21108964	pB2-L_nodrug	pB2-L_nic	86.649	14.256	-2.60361	-5.36457	5e-05	0.00491583
CG11909	3R:21165973-21172634	pB2-L_nodrug	pB2-L_nic	4.3629	41.5676	3.2521	6.23427	5e-05	0.00491583
CG11920	3R:20900603-20902104	pB2-L_nodrug	pB2-L_nic	33.2833	12.7579	-1.38341	-2.70959	0.0097	0.297212
CG12017	3L:3280246-3290893	pB2-L_nodrug	pB2-L_nic	10.7585	40.3569	1.90734	4.05007	2e-04	0.0156731
CG12050	2L:21094960-21102392	pB2-L_nodrug	pB2-L_nic	20.5304	3.36707	-2.6082	-3.23223	0.00725	0.240541
CG12115	X:9083355-9084614	pB2-L_nodrug	pB2-L_nic	8.96571	34.9897	1.96444	3.6162	0.0013	0.0673017
CG12128	2R:5914345-5920393	pB2-L_nodrug	pB2-L_nic	22.3781	7.65655	-1.54732	-1.96132	0.0444	0.784199
CG12134	2R:5858653-5860295	pB2-L_nodrug	pB2-L_nic	26.5021	8.27746	-1.67885	-3.32412	0.00175	0.0841925
CG12163	3R:1063372-1077468	pB2-L_nodrug	pB2-L_nic	73.9905	160.586	1.11794	2.26664	0.02045	0.492201
CG12164	2R:3198912-3200855	pB2-L_nodrug	pB2-L_nic	3.82761	53.3606	3.80126	7.23819	5e-05	0.00491583
CG12256	3R:8051003-8052061	pB2-L_nodrug	pB2-L_nic	1.34996	14.8372	3.45823	5.17121	4e-04	0.0270875
CG12262	3L:7643682-7752224	pB2-L_nodrug	pB2-L_nic	93.8083	339.866	1.85718	2.475	0.0226	0.520845
CG12301	3L:15573941-15576473	pB2-L_nodrug	pB2-L_nic	14.3694	2.17455	-2.72421	-5.24731	5e-05	0.00491583
CG12325	2R:6711104-6721741	pB2-L_nodrug	pB2-L_nic	15.1817	4.25707	-1.8344	-3.46954	0.0013	0.0673017
CG1233	3L:361477-366437	pB2-L_nodrug	pB2-L_nic	7.88452	16.0115	1.02201	2.10134	0.0333	0.655389
CG1234	3R:3069895-3072717	pB2-L_nodrug	pB2-L_nic	19.3592	4.67914	-2.0487	-4.14902	1e-04	0.00883835
CG12480	X:14063645-14065588	pB2-L_nodrug	pB2-L_nic	878.902	370.193	-1.24742	-3.00771	0.00385	0.153377
CG12499	3R:18266022-18272254	pB2-L_nodrug	pB2-L_nic	9.04963	2.18586	-2.04966	-4.13482	1e-04	0.00883835
CG12506	2L:773574-774020	pB2-L_nodrug	pB2-L_nic	13.4612	34.5613	1.36035	2.33253	0.02265	0.520877
CG12519	3L:19465592-19466152	pB2-L_nodrug	pB2-L_nic	0	62.963	Inf	NA	5e-05	0.00491583
CG12523	3L:10794291-10795201	pB2-L_nodrug	pB2-L_nic	4.07383	30.4239	2.90075	4.81549	0.00015	0.012389
CG12540	X:14390169-14391275	pB2-L_nodrug	pB2-L_nic	8.32622	92.9091	3.48009	6.31846	5e-05	0.00491583
CG12576	X:21875566-21883923	pB2-L_nodrug	pB2-L_nic	32.7153	90.9715	1.47545	2.88309	0.0037	0.148645
CG12607	3L:4446574-4448064	pB2-L_nodrug	pB2-L_nic	284.63	147.949	-0.943989	-2.01918	0.0392	0.725852
CG12608	X:15236889-15238654	pB2-L_nodrug	pB2-L_nic	39.9726	13.1309	-1.60605	-3.36689	9e-04	0.0512343
CG12723	X:13083675-13085915	pB2-L_nodrug	pB2-L_nic	10.4579	145.856	3.80188	7.76187	5e-05	0.00491583
CG12788	X:19510239-19512562	pB2-L_nodrug	pB2-L_nic	32.6436	14.1721	-1.20375	-1.86862	0.0393	0.726448
CG12868	2R:10492051-10492840	pB2-L_nodrug	pB2-L_nic	16.5856	121.568	2.87375	5.70925	5e-05	0.00491583
CG12909	2R:6197628-6198648	pB2-L_nodrug	pB2-L_nic	43.2705	10.1859	-2.08681	-4.14911	0.00045	0.0295401
CG12946	3R:5597516-5600142	pB2-L_nodrug	pB2-L_nic	11.5105	34.4466	1.58141	3.22774	0.00185	0.0878207
CG12963	2R:11443302-11449941	pB2-L_nodrug	pB2-L_nic	67.1972	133.439	0.989709	2.03352	0.0381	0.711942
CG12964	2R:11373456-11384712	pB2-L_nodrug	pB2-L_nic	7.76375	66.6736	3.10229	6.59817	5e-05	0.00491583
CG12971	3L:21348376-21349595	pB2-L_nodrug	pB2-L_nic	0.701428	37.4672	5.73919	7.65451	0.00335	0.138344
CG12975	3L:21203328-21209924	pB2-L_nodrug	pB2-L_nic	81.0249	25.1626	-1.68709	-2.30949	0.0251	0.54976
CG12998	X:17112914-17113527	pB2-L_nodrug	pB2-L_nic	0	1.15157	Inf	NA	0.001	0.0552397
CG13003	X:16738839-16747269	pB2-L_nodrug	pB2-L_nic	0.642863	3.52375	2.45453	4.15846	3e-04	0.0215768
CG13028	3L:16916351-16917094	pB2-L_nodrug	pB2-L_nic	0.439969	3.35733	2.93184	3.18506	0.019	0.470239
CG13031	3L:16717990-16718414	pB2-L_nodrug	pB2-L_nic	0	0.752163	Inf	NA	0.04965	0.832016
CG13041	3L:16312053-16312621	pB2-L_nodrug	pB2-L_nic	2.53351	18.6819	2.88244	3.96591	0.00255	0.112689
CG13045	3L:16283333-16283897	pB2-L_nodrug	pB2-L_nic	2.01524	22.5531	3.4843	4.62687	0.0016	0.0785631
CG13046	3L:16280814-16281422	pB2-L_nodrug	pB2-L_nic	1.97381	34.3344	4.1206	5.79236	7e-04	0.0424416
CG13047	3L:16277779-16278496	pB2-L_nodrug	pB2-L_nic	33.817	470.321	3.79783	7.55819	5e-05	0.00491583
CG13048	3L:16276077-16276757	pB2-L_nodrug	pB2-L_nic	4.5938	62.5421	3.76707	5.94953	0.00025	0.018768
CG13049	3L:16274228-16275092	pB2-L_nodrug	pB2-L_nic	57.2944	834.609	3.86463	7.87329	5e-05	0.00491583
CG13063	3L:16299746-16300198	pB2-L_nodrug	pB2-L_nic	14.3273	63.863	2.15621	3.51514	0.00155	0.0767232
CG13066	3L:16266031-16266701	pB2-L_nodrug	pB2-L_nic	0	142.804	Inf	NA	5e-05	0.00491583
CG13067	3L:16264401-16265018	pB2-L_nodrug	pB2-L_nic	122.547	297.303	1.2786	2.71907	0.00985	0.299667
CG13068	3L:16262491-16263011	pB2-L_nodrug	pB2-L_nic	2.75309	102.36	5.21646	7.23388	0.00035	0.024435
CG13069	3L:16258484-16258904	pB2-L_nodrug	pB2-L_nic	1.39804	347.157	7.95604	9.47971	0.01035	0.307886
CG1307	3R:2482011-2483504	pB2-L_nodrug	pB2-L_nic	71.9513	37.6827	-0.933118	-1.98229	0.04715	0.81366
CG13075	3L:16077092-16078364	pB2-L_nodrug	pB2-L_nic	107.15	222.724	1.05563	2.27517	0.02805	0.591728
CG13096	2L:8509250-8511844	pB2-L_nodrug	pB2-L_nic	61.6741	9.71568	-2.66628	-5.5965	5e-05	0.00491583
CG13097	2L:8512168-8514864	pB2-L_nodrug	pB2-L_nic	16.402	3.99017	-2.03935	-4.1198	5e-05	0.00491583
CG13142	2L:10439439-10440886	pB2-L_nodrug	pB2-L_nic	2.96391	7.0069	1.24128	1.95835	0.04795	0.818568
CG13169	2R:8128746-8130778	pB2-L_nodrug	pB2-L_nic	0.470481	14.7425	4.9697	6.02808	0.0059	0.206457
CG13170	2R:8127913-8128267	pB2-L_nodrug	pB2-L_nic	6.37616	177.563	4.7995	7.21389	5e-05	0.00491583
CG13185	2R:7755380-7772951	pB2-L_nodrug	pB2-L_nic	5.28497	1.6921	-1.64308	-3.48332	6e-04	0.0377674
CG13193	2R:7655957-7657066	pB2-L_nodrug	pB2-L_nic	0	0.714464	Inf	NA	0.00315	0.13251
CG13216	2R:7125612-7126499	pB2-L_nodrug	pB2-L_nic	36.9245	100.425	1.44347	3.02679	0.00285	0.122413
CG13272	2L:16802020-16826991	pB2-L_nodrug	pB2-L_nic	3.47589	29.3622	3.0785	2.73971	0.01465	0.394712
CG13282	2L:16832064-16833998	pB2-L_nodrug	pB2-L_nic	1.06683	2.81476	1.39968	2.09014	0.047	0.812052
CG13297	3L:6149694-6150473	pB2-L_nodrug	pB2-L_nic	16.6181	130.497	2.9732	5.61214	5e-05	0.00491583
CG13313	3L:8951475-8953995	pB2-L_nodrug	pB2-L_nic	1.03515	2.82948	1.45069	2.10767	0.0421	0.75826
CG13318	3R:4596968-4598408	pB2-L_nodrug	pB2-L_nic	1.95583	5.42939	1.47301	2.26123	0.03275	0.650538
CG13323	2R:8934237-8934793	pB2-L_nodrug	pB2-L_nic	498.403	1047.27	1.07125	2.31171	0.02205	0.512579
CG13324	2R:8936646-8937123	pB2-L_nodrug	pB2-L_nic	131.281	256.535	0.966498	2.06867	0.043	0.769619
CG13325	2R:9003809-9013285	pB2-L_nodrug	pB2-L_nic	1.47541	3.43269	1.21823	2.04255	0.0452	0.794726
CG13350	2R:9867866-9870979	pB2-L_nodrug	pB2-L_nic	7.89933	2.22932	-1.82513	-3.41088	0.0016	0.0785631
CG13403	X:14085247-14086019	pB2-L_nodrug	pB2-L_nic	24.098	7.02326	-1.7787	-2.85505	0.0073	0.241638
CG13422	2R:16413831-16414331	pB2-L_nodrug	pB2-L_nic	2.72484	10.9492	2.00659	2.7728	0.0128	0.359087
CG13438	2R:16580374-16581114	pB2-L_nodrug	pB2-L_nic	72.3425	195.009	1.43062	3.04715	0.0036	0.145996
CG13445	3L:15802597-15802983	pB2-L_nodrug	pB2-L_nic	39.3236	1227.53	4.96422	9.1222	5e-05	0.00491583
CG1347	3R:1495434-1505652	pB2-L_nodrug	pB2-L_nic	5.28712	11.3308	1.0997	2.34088	0.02405	0.536941
CG13482	3L:14267446-14361748	pB2-L_nodrug	pB2-L_nic	41.8537	153.959	1.87911	2.76592	0.01105	0.322005
CG13603	3R:19810934-19812291	pB2-L_nodrug	pB2-L_nic	25.7287	54.9782	1.09548	2.23491	0.029	0.602576
CG13606	3R:19998352-20009752	pB2-L_nodrug	pB2-L_nic	3.52416	13.4665	1.93403	3.17028	0.00205	0.0950003
CG13616	3R:20218631-20219502	pB2-L_nodrug	pB2-L_nic	12.1813	26.5343	1.12319	2.03855	0.04635	0.80504
CG13618	3R:20350521-20353261	pB2-L_nodrug	pB2-L_nic	4.51257	41.5662	3.20339	5.8034	5e-05	0.00491583
CG13627	3R:20538505-20543145	pB2-L_nodrug	pB2-L_nic	5.06106	52.5867	3.37719	6.71063	5e-05	0.00491583
CG13631	3R:20595075-20595833	pB2-L_nodrug	pB2-L_nic	15.6294	40.8306	1.38539	2.69697	0.01015	0.305112
CG13634	3R:20614071-20615858	pB2-L_nodrug	pB2-L_nic	0.162605	1.4285	3.13506	3.45445	0.01535	0.408438
CG13674	3L:8211538-8212083	pB2-L_nodrug	pB2-L_nic	0.870392	161.692	7.53737	8.12553	0.0319	0.64078
CG13675	3L:8153414-8157552	pB2-L_nodrug	pB2-L_nic	1.74823	10.6726	2.60994	4.4277	0.00035	0.024435
CG13676	3L:8130913-8144908	pB2-L_nodrug	pB2-L_nic	15.3985	34.4275	1.16078	2.3987	0.01555	0.412224
CG13679	3L:8195739-8196446	pB2-L_nodrug	pB2-L_nic	1.0544	164.192	7.28282	7.86792	0.00655	0.22408
CG1368	X:14068793-14069703	pB2-L_nodrug	pB2-L_nic	3079.07	1476.27	-1.06054	-2.53631	0.01415	0.386094
CG13699	3L:18147992-18155615	pB2-L_nodrug	pB2-L_nic	1.12224	11.3139	3.33365	6.12412	5e-05	0.00491583
CG13705	3L:4896857-4898470	pB2-L_nodrug	pB2-L_nic	1083.03	519.293	-1.06045	-2.46955	0.01565	0.414107
CG13722	3L:4485408-4488013	pB2-L_nodrug	pB2-L_nic	74.956	28.8363	-1.37816	-2.95399	0.00375	0.150231
CG13748	2R:4827919-4828641	pB2-L_nodrug	pB2-L_nic	4.61149	34.6818	2.91087	4.88084	3e-04	0.0215768
CG13773	2L:6906917-6907817	pB2-L_nodrug	pB2-L_nic	36.2356	7.96249	-2.18612	-4.03596	0.00035	0.024435
CG13795	2L:7723309-7726298	pB2-L_nodrug	pB2-L_nic	9.44847	19.8625	1.0719	2.1341	0.03415	0.666913
CG13796	2L:7727149-7732668	pB2-L_nodrug	pB2-L_nic	2.35172	10.3859	2.14284	3.8645	1e-04	0.00883835
CG1381	2R:5983984-5987091	pB2-L_nodrug	pB2-L_nic	175.932	44.2262	-1.99205	-2.99579	0.00475	0.177518
CG13827	3R:19084090-19086324	pB2-L_nodrug	pB2-L_nic	11.2138	25.1886	1.16749	2.2181	0.0328	0.650627
CG13847	3R:18250935-18261490	pB2-L_nodrug	pB2-L_nic	3.68624	17.7525	2.2678	4.51535	5e-05	0.00491583
CG13856	3R:18228376-18230783	pB2-L_nodrug	pB2-L_nic	3.38584	8.55657	1.33752	2.13466	0.03875	0.720008
CG13862	3R:18157712-18158219	pB2-L_nodrug	pB2-L_nic	54.7308	22.5331	-1.28031	-2.25969	0.027	0.575526
CG13868	2R:16192021-16214311	pB2-L_nodrug	pB2-L_nic	44.288	153.1	1.78948	3.04371	0.0056	0.199046
CG13893	3L:593245-604001	pB2-L_nodrug	pB2-L_nic	12.9481	28.9907	1.16285	1.9379	0.047	0.812052
CG13900	3L:826709-833402	pB2-L_nodrug	pB2-L_nic	118.127	55.8105	-1.08173	-2.18086	0.02495	0.548465
CG13946	2L:776535-776892	pB2-L_nodrug	pB2-L_nic	30.5415	155.883	2.35162	4.31184	0.00015	0.012389
CG13947	2L:779200-779655	pB2-L_nodrug	pB2-L_nic	28.5815	76.9061	1.42802	2.71442	0.00995	0.301638
CG1399	2R:3564044-3586395	pB2-L_nodrug	pB2-L_nic	12.981	28.6016	1.1397	2.26706	0.0184	0.460979
CG14095	3L:19457148-19457840	pB2-L_nodrug	pB2-L_nic	0	328.819	Inf	NA	5e-05	0.00491583
CG14096	3L:19459666-19460179	pB2-L_nodrug	pB2-L_nic	0	1.55269	Inf	NA	0.00315	0.13251
CG14107	3L:13372391-13374443	pB2-L_nodrug	pB2-L_nic	39.1774	396.137	3.33791	6.16046	5e-05	0.00491583
CG14135	3L:11684746-11685857	pB2-L_nodrug	pB2-L_nic	4.61168	12.9188	1.48611	2.54939	0.01695	0.435077
CG14143	3L:11128096-11128441	pB2-L_nodrug	pB2-L_nic	111.085	1300.49	3.54932	7.17431	5e-05	0.00491583
CG14147	3L:10965753-10966582	pB2-L_nodrug	pB2-L_nic	17.435	199.688	3.51769	6.86721	5e-05	0.00491583
CG14210	X:19510239-19512562	pB2-L_nodrug	pB2-L_nic	74.0583	17.709	-2.06418	-2.43288	0.01905	0.47039
CG14219	X:19481414-19484104	pB2-L_nodrug	pB2-L_nic	4.66034	15.1834	1.70398	3.24662	0.0032	0.133826
CG14230	X:19598192-19600375	pB2-L_nodrug	pB2-L_nic	18.0699	3.22954	-2.48419	-4.82398	5e-05	0.00491583
CG14257	3R:22901604-22908543	pB2-L_nodrug	pB2-L_nic	2.9608	39.9771	3.75512	7.25552	5e-05	0.00491583
CG14286	3R:14849813-14850575	pB2-L_nodrug	pB2-L_nic	28.4135	10.5093	-1.43491	-2.63188	0.01335	0.370635
CG14299	3R:14576157-14584588	pB2-L_nodrug	pB2-L_nic	5.1036	11.0544	1.11504	2.38153	0.0188	0.468263
CG14323	3R:13447189-13447822	pB2-L_nodrug	pB2-L_nic	0	0.57453	Inf	NA	0.01115	0.324478
CG14327	3R:13439559-13440655	pB2-L_nodrug	pB2-L_nic	1.38678	11.5067	3.05266	4.25641	0.00145	0.0726967
CG14329	3R:13435083-13436255	pB2-L_nodrug	pB2-L_nic	4.42698	16.1248	1.86489	3.22771	0.0034	0.139602
CG14356	3R:9956399-9957791	pB2-L_nodrug	pB2-L_nic	22.383	75.1688	1.74773	3.47536	0.0018	0.086404
CG14397	2L:21091240-21094864	pB2-L_nodrug	pB2-L_nic	1.4235	18.255	3.68077	4.68577	0.0049	0.18076
CG1441	2R:5786522-5790788	pB2-L_nodrug	pB2-L_nic	21.2991	70.2069	1.72082	3.66885	1e-04	0.00883835
CG14457	3L:22663055-22673134	pB2-L_nodrug	pB2-L_nic	3.28141	7.91869	1.27095	2.15358	0.0334	0.656754
CG14500	2R:14071885-14080341	pB2-L_nodrug	pB2-L_nic	109.241	223.211	1.03089	2.16656	0.03105	0.629905
CG14515	3R:25023304-25024933	pB2-L_nodrug	pB2-L_nic	4.45391	12.2822	1.46342	2.24602	0.03395	0.664218
CG14543	3R:21882348-21883945	pB2-L_nodrug	pB2-L_nic	78.5504	27.3267	-1.52331	-2.46818	0.0194	0.476016
CG14544	3R:21885217-21888733	pB2-L_nodrug	pB2-L_nic	20.7576	5.59354	-1.89181	-3.37222	0.0025	0.111167
CG14565	3L:21736347-21737364	pB2-L_nodrug	pB2-L_nic	0.5902	3.73371	2.66134	3.57697	0.0048	0.178764
CG14568	3L:21725905-21726584	pB2-L_nodrug	pB2-L_nic	0	40.7429	Inf	NA	5e-05	0.00491583
CG14573	3L:21727198-21727888	pB2-L_nodrug	pB2-L_nic	1.01224	48.7631	5.59017	7.65477	0.00115	0.0607841
CG14598	3R:3265487-3267714	pB2-L_nodrug	pB2-L_nic	38.3043	17.6234	-1.12001	-2.29993	0.02165	0.507131
CG14626	X:1078814-1082623	pB2-L_nodrug	pB2-L_nic	2.07417	15.4497	2.89697	4.72727	0.00015	0.012389
CG14661	3R:779227-780974	pB2-L_nodrug	pB2-L_nic	7.47378	1.72201	-2.11774	-3.25216	0.0045	0.171312
CG14662	3R:807720-809954	pB2-L_nodrug	pB2-L_nic	0.40411	1.26931	1.65123	2.17153	0.03945	0.728279
CG14681	3R:6512664-6522190	pB2-L_nodrug	pB2-L_nic	16.0726	37.159	1.20911	2.28989	0.0134	0.371062
CG14720	3R:7537500-7538076	pB2-L_nodrug	pB2-L_nic	1.20397	11.0152	3.19363	4.05786	0.0045	0.171312
CG14752	2R:4478000-4479452	pB2-L_nodrug	pB2-L_nic	15.5325	254.239	4.03283	7.43506	5e-05	0.00491583
CG14770	X:1263310-1264209	pB2-L_nodrug	pB2-L_nic	1.39739	15.5122	3.47259	4.94446	0.00035	0.024435
CG14777	X:1360785-1364647	pB2-L_nodrug	pB2-L_nic	118.368	43.0197	-1.46021	-2.80135	0.0051	0.186057
CG14851	3R:10388083-10388542	pB2-L_nodrug	pB2-L_nic	0	25.4826	Inf	NA	5e-05	0.00491583
CG14866	3R:11142194-11145768	pB2-L_nodrug	pB2-L_nic	3.76772	52.0211	3.78734	4.60722	0.00095	0.0534419
CG14869	3R:11267964-11301915	pB2-L_nodrug	pB2-L_nic	10.8066	5.30243	-1.02719	-2.19356	0.03035	0.620994
CG14880	3R:12186050-12194026	pB2-L_nodrug	pB2-L_nic	3.39288	9.64976	1.50798	2.79362	0.0049	0.18076
CG14882	3R:12268975-12270534	pB2-L_nodrug	pB2-L_nic	11.5124	4.34698	-1.40511	-2.55131	0.015	0.401117
CG14961	3L:3330141-3334978	pB2-L_nodrug	pB2-L_nic	1.00975	29.4611	4.86674	4.40073	0.00565	0.200325
CG15019	3L:4403499-4406059	pB2-L_nodrug	pB2-L_nic	139.165	59.1765	-1.2337	-2.17332	0.0267	0.571975
CG15022	3L:4459191-4460313	pB2-L_nodrug	pB2-L_nic	1.98231	23.1507	3.5458	5.63567	5e-05	0.00491583
CG15023	3L:4460620-4461339	pB2-L_nodrug	pB2-L_nic	9.25618	118.197	3.67464	6.56731	5e-05	0.00491583
CG15024	3L:4463047-4463723	pB2-L_nodrug	pB2-L_nic	4.69631	54.3675	3.53314	4.69098	0.00155	0.0767232
CG15027	X:14979193-14979840	pB2-L_nodrug	pB2-L_nic	68.2998	24.7846	-1.46244	-2.89316	0.0071	0.237401
CG15044	X:18385214-18386029	pB2-L_nodrug	pB2-L_nic	42.4557	118.593	1.48199	3.12905	0.00255	0.112689
CG15080	2R:14670805-14682105	pB2-L_nodrug	pB2-L_nic	3.69457	33.0562	3.16144	6.56975	5e-05	0.00491583
CG15093	2R:14663173-14664481	pB2-L_nodrug	pB2-L_nic	408.457	215.639	-0.921566	-1.99687	0.0373	0.701273
CG15098	2R:14720876-14722276	pB2-L_nodrug	pB2-L_nic	117.888	257.573	1.12756	2.42947	0.0185	0.462403
CG15155	2L:18154863-18155942	pB2-L_nodrug	pB2-L_nic	80.0533	13.4706	-2.57115	-5.01193	5e-05	0.00491583
CG15212	3L:5124649-5125227	pB2-L_nodrug	pB2-L_nic	6.98692	239.587	5.09975	8.34146	5e-05	0.00491583
CG15239	X:3778204-3784520	pB2-L_nodrug	pB2-L_nic	31.8053	198.081	2.63875	5.75509	5e-05	0.00491583
CG15249	X:9782322-9783193	pB2-L_nodrug	pB2-L_nic	1.75982	14.2307	3.01551	4.22655	6e-04	0.0377674
CG15250	X:9859273-9861152	pB2-L_nodrug	pB2-L_nic	3.99955	55.3063	3.78954	3.78392	0.01855	0.463382
CG15251	X:9861354-9864791	pB2-L_nodrug	pB2-L_nic	9.76551	119.427	3.61229	7.05418	5e-05	0.00491583
CG15255	2L:15610731-15611969	pB2-L_nodrug	pB2-L_nic	7.48872	22.468	1.58508	3.02113	0.00515	0.187402
CG15293	2L:14108056-14109304	pB2-L_nodrug	pB2-L_nic	12.846	32.9534	1.3591	2.72486	0.0083	0.265712
CG15309	X:10100625-10106379	pB2-L_nodrug	pB2-L_nic	3.43693	14.3403	2.06088	3.81306	3e-04	0.0215768
CG15313	X:9943757-9944448	pB2-L_nodrug	pB2-L_nic	2.87308	13.9479	2.27938	3.38216	0.0039	0.155081
CG15314	X:9941962-9942538	pB2-L_nodrug	pB2-L_nic	1.21576	9.12453	2.90789	3.71933	0.00475	0.177518
CG15337	X:8054145-8056825	pB2-L_nodrug	pB2-L_nic	0.046108	0.513107	3.47617	2.07312	0.0293	0.607044
CG15370	X:9119488-9120601	pB2-L_nodrug	pB2-L_nic	6.27636	29.0614	2.2111	4.14902	0.00015	0.012389
CG15412	2L:3373566-3375711	pB2-L_nodrug	pB2-L_nic	1.74462	4.40011	1.33463	2.1899	0.0363	0.691571
CG15414	2L:3480754-3491048	pB2-L_nodrug	pB2-L_nic	2.22459	5.5855	1.32815	2.08413	0.04125	0.748929
CG1542	3R:27039131-27040510	pB2-L_nodrug	pB2-L_nic	57.4688	15.7181	-1.87035	-3.9049	3e-04	0.0215768
CG15423	2L:4006040-4006606	pB2-L_nodrug	pB2-L_nic	223.501	437.046	0.967506	2.08526	0.0393	0.726448
CG15506	3R:25544400-25548111	pB2-L_nodrug	pB2-L_nic	2.00399	8.23252	2.03846	3.27779	0.0025	0.111167
CG15554	3R:26951872-26953058	pB2-L_nodrug	pB2-L_nic	40.3172	12.5428	-1.68453	-3.14932	0.00305	0.129575
CG15561	3R:27040529-27041628	pB2-L_nodrug	pB2-L_nic	12.3711	2.18118	-2.50379	-4.26744	2e-04	0.0156731
CG15589	3R:2024534-2033403	pB2-L_nodrug	pB2-L_nic	4.2768	19.8785	2.21661	4.42797	2e-04	0.0156731
CG15597	3R:2110180-2110922	pB2-L_nodrug	pB2-L_nic	197.876	84.993	-1.21918	-2.59424	0.01245	0.353198
CG15615	2R:12680620-12683912	pB2-L_nodrug	pB2-L_nic	12.1685	145.657	3.58135	7.40434	5e-05	0.00491583
CG15618	X:19753775-19759557	pB2-L_nodrug	pB2-L_nic	6.90507	3.44551	-1.00294	-2.03788	0.04245	0.763281
CG15629	2L:4813024-4818210	pB2-L_nodrug	pB2-L_nic	20.7021	50.2327	1.27885	2.53326	0.0129	0.361183
CG15649	2R:16860420-16861502	pB2-L_nodrug	pB2-L_nic	5.51942	76.8768	3.79996	5.92478	5e-05	0.00491583
CG15650	2R:16865232-16865742	pB2-L_nodrug	pB2-L_nic	2.86429	18.0072	2.65233	3.55209	0.0048	0.178764
CG15699	2R:11875070-11875349	pB2-L_nodrug	pB2-L_nic	0	2.90559	Inf	NA	0.04965	0.832016
CG15712	2R:12372345-12373057	pB2-L_nodrug	pB2-L_nic	4.48295	31.7509	2.82428	4.52655	3e-04	0.0215768
CG15731	X:12350436-12351793	pB2-L_nodrug	pB2-L_nic	105.883	644.431	2.60555	5.77939	5e-05	0.00491583
CG15739	X:11767351-11770989	pB2-L_nodrug	pB2-L_nic	9.63272	21.0779	1.12972	2.23231	0.02405	0.536941
CG15740	X:11736694-11740132	pB2-L_nodrug	pB2-L_nic	11.5512	109.764	3.24829	6.908	5e-05	0.00491583
CG1575	X:8011095-8015153	pB2-L_nodrug	pB2-L_nic	14.5063	3.74354	-1.9542	-2.56604	0.0141	0.384975
CG15766	X:5708896-5709853	pB2-L_nodrug	pB2-L_nic	10.0413	2.20179	-2.18921	-3.36015	0.00355	0.144515
CG15784	X:5324712-5326494	pB2-L_nodrug	pB2-L_nic	32.2193	241.572	2.90645	6.31954	5e-05	0.00491583
CG15818	2L:7410933-7412229	pB2-L_nodrug	pB2-L_nic	29.0904	58.5583	1.00933	2.14563	0.0398	0.732847
CG15877	3L:2373727-2377556	pB2-L_nodrug	pB2-L_nic	15.9993	3.74362	-2.0955	-2.40687	0.01615	0.422899
CG15882	X:19017784-19018421	pB2-L_nodrug	pB2-L_nic	0.547998	0	-Inf	NA	0.005	0.183188
CG15887	3R:9113370-9114532	pB2-L_nodrug	pB2-L_nic	28.4075	185.465	2.7068	5.55787	5e-05	0.00491583
CG15890	X:14651559-14659820	pB2-L_nodrug	pB2-L_nic	4.43479	19.3663	2.12661	4.20514	2e-04	0.0156731
CG15919	2R:12680161-12680585	pB2-L_nodrug	pB2-L_nic	18.5798	152.162	3.03381	5.09058	0.00025	0.018768
CG16704	2L:3692137-3692588	pB2-L_nodrug	pB2-L_nic	115.579	385.134	1.73649	3.50203	0.0012	0.0625781
CG16713	2L:3695031-3695406	pB2-L_nodrug	pB2-L_nic	241.263	547.102	1.1812	2.47818	0.0159	0.419169
CG16721	X:5773890-5777433	pB2-L_nodrug	pB2-L_nic	8.90301	35.4764	1.9945	4.16269	1e-04	0.00883835
CG1673	X:13290925-13295262	pB2-L_nodrug	pB2-L_nic	57.267	18.6916	-1.61531	-3.44771	0.001	0.0552397
CG16753	3L:3055101-3055844	pB2-L_nodrug	pB2-L_nic	22.1455	9.79168	-1.17739	-2.21437	0.03275	0.650538
CG1678	X:21273399-21273765	pB2-L_nodrug	pB2-L_nic	0	0.981581	Inf	NA	0.0222	0.514392
CG1681	X:13298788-13303249	pB2-L_nodrug	pB2-L_nic	51.7717	207.49	2.00281	4.27513	5e-05	0.00491583
CG16820	2L:13246230-13250193	pB2-L_nodrug	pB2-L_nic	2.99717	15.9553	2.41236	4.30914	5e-05	0.00491583
CG16833	2L:10989304-10997700	pB2-L_nodrug	pB2-L_nic	16.1002	5.88866	-1.45106	-2.91623	0.00515	0.187402
CG16838	3L:16125127-16130979	pB2-L_nodrug	pB2-L_nic	6.43743	2.30924	-1.47906	-2.46405	0.01805	0.454334
CG16886	2L:13914724-13955757	pB2-L_nodrug	pB2-L_nic	1.94789	42.4969	4.44737	0.905475	0.0457	0.80089
CG16898	2R:15891123-15892492	pB2-L_nodrug	pB2-L_nic	16.0913	54.5204	1.76051	3.6515	0.00045	0.0295401
CG16953	3R:16407491-16411536	pB2-L_nodrug	pB2-L_nic	15.8473	34.6269	1.12765	2.39491	0.02015	0.48662
CG16996	2L:12109456-12110522	pB2-L_nodrug	pB2-L_nic	27.9612	68.3597	1.28972	2.67845	0.00945	0.292057
CG16997	2L:12111132-12111995	pB2-L_nodrug	pB2-L_nic	21.242	63.8015	1.58667	3.19273	0.00185	0.0878207
CG1703	X:11506049-11509161	pB2-L_nodrug	pB2-L_nic	44.2732	20.3952	-1.11821	-2.40852	0.0189	0.469662
CG17104	2L:10677369-10679525	pB2-L_nodrug	pB2-L_nic	10.5091	29.3964	1.484	3.10402	0.00305	0.129575
CG17105	2L:10681046-10681358	pB2-L_nodrug	pB2-L_nic	0	1	Inf	NA	0.04965	0.832016
CG17107	2L:10681974-10682383	pB2-L_nodrug	pB2-L_nic	33.911	105.372	1.63566	3.02257	0.00555	0.197597
CG17127	2L:10770866-10771370	pB2-L_nodrug	pB2-L_nic	41.5871	521.759	3.64918	7.22339	5e-05	0.00491583
CG17190	3R:15837497-15838327	pB2-L_nodrug	pB2-L_nic	0.562059	3.24867	2.53106	3.09386	0.01705	0.43712
CG17283	3R:13233603-13235199	pB2-L_nodrug	pB2-L_nic	0.354962	4.50199	3.66483	4.89579	0.0014	0.0708529
CG17290	2R:13042203-13042815	pB2-L_nodrug	pB2-L_nic	2.07711	132.18	5.99178	8.69028	0.00045	0.0295401
CG1738	X:11243086-11243881	pB2-L_nodrug	pB2-L_nic	13.5284	4.55753	-1.56967	-2.62387	0.01425	0.388082
CG17386	2R:10307845-10312099	pB2-L_nodrug	pB2-L_nic	0.397177	4.31781	3.44245	5.58736	5e-05	0.00491583
CG17508	2R:1496128-1499094	pB2-L_nodrug	pB2-L_nic	59.9986	128.972	1.10406	2.37563	0.0204	0.491826
CG17707	X:39387-44813	pB2-L_nodrug	pB2-L_nic	0.970922	8.21179	3.08027	5.3127	5e-05	0.00491583
CG17734	3R:7067921-7069698	pB2-L_nodrug	pB2-L_nic	350.725	116.625	-1.58847	-3.39386	7e-04	0.0424416
CG1774	3R:27418465-27420449	pB2-L_nodrug	pB2-L_nic	91.7702	42.0863	-1.12468	-2.42323	0.0185	0.462403
CG17777	X:2080887-2081501	pB2-L_nodrug	pB2-L_nic	0	0.554786	Inf	NA	0.04965	0.832016
CG17786	3R:20023309-20054260	pB2-L_nodrug	pB2-L_nic	4.29208	20.9212	2.28521	2.3453	0.0373	0.701273
CG1785	X:8608983-8614276	pB2-L_nodrug	pB2-L_nic	36.1543	7.17249	-2.33362	-3.55921	8e-04	0.0473004
CG17855	2L:9540630-9542480	pB2-L_nodrug	pB2-L_nic	5.40431	14.909	1.464	2.77521	0.0093	0.288462
CG1789	X:8614589-8615534	pB2-L_nodrug	pB2-L_nic	31.0515	9.28969	-1.74096	-3.35403	0.00235	0.106261
CG17974	2R:17235691-17238349	pB2-L_nodrug	pB2-L_nic	7.26144	1.72645	-2.07244	-3.50413	0.0014	0.0708529
CG17994	2R:2094722-2096813	pB2-L_nodrug	pB2-L_nic	0.343589	1.36112	1.98603	2.5058	0.0263	0.566805
CG18178	3L:9710885-9712244	pB2-L_nodrug	pB2-L_nic	42.8324	9.71175	-2.1409	-4.35028	5e-05	0.00491583
CG18180	3L:9624933-9672203	pB2-L_nodrug	pB2-L_nic	76.7193	523.557	2.77069	4.4967	5e-05	0.00491583
CG18273	X:376809-381587	pB2-L_nodrug	pB2-L_nic	14.9907	4.71829	-1.66773	-3.4621	0.0011	0.0590885
CG18294	3L:19468116-19468674	pB2-L_nodrug	pB2-L_nic	0	50.2596	Inf	NA	5e-05	0.00491583
CG18431	2R:13390232-13396150	pB2-L_nodrug	pB2-L_nic	99.3189	49.8513	-0.994439	-2.09669	0.0333	0.655389
CG18493	3R:15194716-15228870	pB2-L_nodrug	pB2-L_nic	75.8302	181.251	1.25714	2.24268	0.02845	0.596351
CG18563	2L:17452923-17458775	pB2-L_nodrug	pB2-L_nic	1.37416	8.27331	2.58992	2.92883	0.0092	0.286188
CG18577	3R:7021825-7023007	pB2-L_nodrug	pB2-L_nic	5.52555	13.8989	1.33078	2.17908	0.0374	0.702229
CG18600	3R:14125917-14127458	pB2-L_nodrug	pB2-L_nic	33.8035	11.3698	-1.57197	-3.2319	0.00135	0.0688918
CG18619	2L:10264130-10265229	pB2-L_nodrug	pB2-L_nic	45.1149	172.742	1.93694	4.02357	5e-05	0.00491583
CG18622	3R:12809231-12813660	pB2-L_nodrug	pB2-L_nic	8.3742	18.529	1.14576	2.08743	0.04355	0.776222
CG18628	3L:10632870-10633236	pB2-L_nodrug	pB2-L_nic	0	1.58469	Inf	NA	0.0222	0.514392
CG18635	2R:13655312-13657411	pB2-L_nodrug	pB2-L_nic	2.87214	11.1316	1.95446	3.58265	0.00095	0.0534419
CG18641	2L:2410883-2412129	pB2-L_nodrug	pB2-L_nic	4.78997	19.9514	2.0584	3.68526	0.00105	0.0574831
CG18669	3R:20193081-20193886	pB2-L_nodrug	pB2-L_nic	2.34572	9.43964	2.0087	2.82838	0.01075	0.31649
CG18744	3R:3622797-3624493	pB2-L_nodrug	pB2-L_nic	3.15974	11.6402	1.88124	3.26802	0.00235	0.106261
CG18858	2L:20457056-20459082	pB2-L_nodrug	pB2-L_nic	2.5213	5.64449	1.16268	2.01503	0.04785	0.817838
CG18869	3L:4059805-4061923	pB2-L_nodrug	pB2-L_nic	6.83969	15.1087	1.14338	2.24583	0.0308	0.628701
CG1887	3L:1893415-1910197	pB2-L_nodrug	pB2-L_nic	0.567748	1.61907	1.51184	2.20249	0.03535	0.68104
CG1946	2R:3602487-3604296	pB2-L_nodrug	pB2-L_nic	10.5368	3.6883	-1.51441	-2.49591	0.01905	0.47039
CG1979	3R:2880307-2884393	pB2-L_nodrug	pB2-L_nic	0.269364	6.00757	4.47915	6.90056	5e-05	0.00491583
CG2017	3R:1683798-1688133	pB2-L_nodrug	pB2-L_nic	13.5459	27.3826	1.0154	2.07988	0.03595	0.686429
CG2065	2R:3551290-3552780	pB2-L_nodrug	pB2-L_nic	8.15901	3.23995	-1.33242	-2.24146	0.0301	0.617352
CG2150	3R:27589025-27590488	pB2-L_nodrug	pB2-L_nic	9.36141	120.204	3.68262	7.18379	5e-05	0.00491583
CG2158	2R:4010520-4014747	pB2-L_nodrug	pB2-L_nic	35.1593	16.024	-1.13367	-2.21761	0.02875	0.599707
CG2199	3L:1339456-1342403	pB2-L_nodrug	pB2-L_nic	14.2571	3.4031	-2.06676	-3.98126	0.00015	0.012389
CG2233	X:7929764-7931533	pB2-L_nodrug	pB2-L_nic	345.733	705.823	1.02965	2.33595	0.02285	0.52351
CG2260	X:8011095-8015153	pB2-L_nodrug	pB2-L_nic	18.8946	4.35435	-2.11744	-3.23515	0.0028	0.120628
CG2556	X:12391193-12410580	pB2-L_nodrug	pB2-L_nic	16.3639	37.2083	1.18511	2.53205	0.01165	0.335837
CG2641	3R:3619930-3622321	pB2-L_nodrug	pB2-L_nic	7.18669	16.6388	1.21115	2.2973	0.03205	0.641988
CG2663	3R:1226315-1229851	pB2-L_nodrug	pB2-L_nic	34.0323	94.5198	1.47371	3.10732	0.00165	0.0805568
CG2681	X:2602716-2605701	pB2-L_nodrug	pB2-L_nic	14.9968	6.31372	-1.24809	-2.51912	0.0162	0.423691
CG2691	X:13513372-13518439	pB2-L_nodrug	pB2-L_nic	26.0041	12.0949	-1.10434	-2.3752	0.02045	0.492201
CG2772	2L:3445996-3447591	pB2-L_nodrug	pB2-L_nic	3.43188	8.3168	1.27703	2.15888	0.03665	0.69515
CG2837	2L:4904067-4906761	pB2-L_nodrug	pB2-L_nic	5.09803	40.0913	2.97528	5.30911	5e-05	0.00491583
CG2875	X:3451844-3467653	pB2-L_nodrug	pB2-L_nic	25.2142	7.53767	-1.74205	-3.37197	0.00085	0.0489075
CG2962	X:10108890-10110670	pB2-L_nodrug	pB2-L_nic	176.321	1031.01	2.54778	5.72316	5e-05	0.00491583
CG2972	X:9977202-9980204	pB2-L_nodrug	pB2-L_nic	31.5437	8.55004	-1.88335	-3.49235	0.00095	0.0534419
CG2975	2L:2840123-2844513	pB2-L_nodrug	pB2-L_nic	1.11033	3.34829	1.59243	2.47183	0.01965	0.478317
CG2982	X:4213472-4215778	pB2-L_nodrug	pB2-L_nic	40.0696	10.2658	-1.96467	-4.11271	1e-04	0.00883835
CG30085	2R:11751808-11756650	pB2-L_nodrug	pB2-L_nic	9.45855	3.37782	-1.48552	-3.02387	0.00435	0.167686
CG30101	2R:13295762-13297705	pB2-L_nodrug	pB2-L_nic	5.27414	54.2345	3.3622	6.67349	5e-05	0.00491583
CG30109	2R:13556904-13558253	pB2-L_nodrug	pB2-L_nic	30.7499	11.8993	-1.36971	-2.503	0.01365	0.376526
CG30118	2R:14318030-14327986	pB2-L_nodrug	pB2-L_nic	125.381	65.1765	-0.943896	-1.99477	0.04125	0.74893
CG30194	2R:18943018-18950125	pB2-L_nodrug	pB2-L_nic	4.82585	14.1631	1.55329	2.20512	0.0168	0.432782
CG30345	2R:5036331-5038809	pB2-L_nodrug	pB2-L_nic	6.4631	18.1541	1.49	2.78702	0.00835	0.267113
CG30349	2R:4795024-4798390	pB2-L_nodrug	pB2-L_nic	65.9369	21.1523	-1.64027	-3.50405	4e-04	0.0270875
CG30360	2R:4352674-4354701	pB2-L_nodrug	pB2-L_nic	28.4229	124.436	2.13028	4.56313	5e-05	0.00491583
CG30377	2R:3788457-3802515	pB2-L_nodrug	pB2-L_nic	1.50056	5.40614	1.8491	3.30105	0.0034	0.139602
CG30413	2R:19217065-19217593	pB2-L_nodrug	pB2-L_nic	12.1412	38.0588	1.64831	2.89027	0.00695	0.234397
CG30424	2R:20852796-20854808	pB2-L_nodrug	pB2-L_nic	6.53124	15.0307	1.20248	2.0307	0.04355	0.776222
CG30427	2R:20816269-20824994	pB2-L_nodrug	pB2-L_nic	23.6182	76.5987	1.69742	3.49722	0.00045	0.0295401
CG30438	2R:1384183-1437059	pB2-L_nodrug	pB2-L_nic	5.43031	16.995	1.646	3.09978	0.00205	0.0950003
CG30456	2R:12990371-12995047	pB2-L_nodrug	pB2-L_nic	6.34603	13.3787	1.07601	2.0776	0.03845	0.716919
CG30458	2R:13045829-13046536	pB2-L_nodrug	pB2-L_nic	7.97606	68.9468	3.11174	5.36246	5e-05	0.00491583
CG30471	2R:11422699-11425155	pB2-L_nodrug	pB2-L_nic	1.48359	11.278	2.92635	5.00449	5e-05	0.00491583
CG3071	X:2156872-2158858	pB2-L_nodrug	pB2-L_nic	29.574	5.74308	-2.36443	-4.69707	5e-05	0.00491583
CG3074	2R:18073482-18090178	pB2-L_nodrug	pB2-L_nic	37.805	89.6903	1.24637	2.06525	0.0463	0.804824
CG3091	X:2146364-2148163	pB2-L_nodrug	pB2-L_nic	5.34544	14.2842	1.41804	2.5402	0.015	0.401117
CG3097	X:5658607-5684952	pB2-L_nodrug	pB2-L_nic	12.9311	87.2296	2.75398	2.5328	0.0265	0.569398
CG31004	3R:27004110-27021484	pB2-L_nodrug	pB2-L_nic	40.2038	80.3813	0.99953	2.14342	0.02755	0.584055
CG31005	3R:27061750-27078326	pB2-L_nodrug	pB2-L_nic	19.1817	68.8792	1.84434	3.95655	2e-04	0.0156731
CG31075	3R:22804265-22814237	pB2-L_nodrug	pB2-L_nic	28.2443	126.967	2.16843	3.61811	0.00025	0.018768
CG3108	X:5658607-5684952	pB2-L_nodrug	pB2-L_nic	14.4989	203.907	3.81389	6.97296	5e-05	0.00491583
CG31102	3R:21119179-21121312	pB2-L_nodrug	pB2-L_nic	3.09066	11.9871	1.9555	3.49708	0.00125	0.0649485
CG31104	3R:21111194-21112696	pB2-L_nodrug	pB2-L_nic	2.49067	11.2975	2.18139	3.70568	0.0011	0.0590885
CG31148	3R:19526359-19528324	pB2-L_nodrug	pB2-L_nic	5.39858	11.8099	1.12935	2.131	0.04045	0.740363
CG31266	3R:12958406-12959441	pB2-L_nodrug	pB2-L_nic	42.4395	84.9619	1.00141	2.13962	0.03585	0.686047
CG31272	3R:6582017-6585113	pB2-L_nodrug	pB2-L_nic	60.3352	7.91832	-2.92974	-5.95214	5e-05	0.00491583
CG31313	3R:10392301-10393148	pB2-L_nodrug	pB2-L_nic	16.4376	36.8764	1.1657	2.19938	0.03215	0.64279
CG31324	3R:21932591-21955912	pB2-L_nodrug	pB2-L_nic	11.8643	5.37988	-1.14099	-2.18142	0.03225	0.643289
CG31357	3R:20654000-20655645	pB2-L_nodrug	pB2-L_nic	11.8866	24.8722	1.0652	2.17264	0.03385	0.663169
CG31371	3R:26326923-26329082	pB2-L_nodrug	pB2-L_nic	14.04	5.04915	-1.47544	-2.79218	0.0087	0.275431
CG31414	3R:19530525-19533930	pB2-L_nodrug	pB2-L_nic	4.73214	14.1052	1.57566	3.00502	0.00495	0.181978
CG31445	3R:25066301-25070220	pB2-L_nodrug	pB2-L_nic	2.94379	7.13202	1.27664	2.42217	0.02315	0.528407
CG31475	3R:15006382-15026820	pB2-L_nodrug	pB2-L_nic	4.14259	12.2382	1.56278	3.12711	0.00225	0.102933
CG31522	3R:267136-279036	pB2-L_nodrug	pB2-L_nic	56.8732	112.575	0.985071	2.06777	0.0349	0.676322
CG31556	3R:2132966-2135018	pB2-L_nodrug	pB2-L_nic	5.14806	23.0841	2.1648	4.07063	0.00025	0.018768
CG31559	3R:1975837-1982949	pB2-L_nodrug	pB2-L_nic	5.86113	15.3906	1.3928	2.75789	0.00895	0.280652
CG31626	2L:21221335-21236733	pB2-L_nodrug	pB2-L_nic	97.8532	1156.69	3.56324	6.29452	5e-05	0.00491583
CG31720	2L:10234584-10238317	pB2-L_nodrug	pB2-L_nic	3.71982	7.8211	1.07214	1.98596	0.0452	0.794726
CG31778	2L:3703658-3705462	pB2-L_nodrug	pB2-L_nic	12.3119	32.0783	1.38154	2.33542	0.02205	0.512579
CG31789	2L:18605941-18606523	pB2-L_nodrug	pB2-L_nic	238.026	822.683	1.78922	3.85606	0.00025	0.018768
CG31871	2L:10662086-10671489	pB2-L_nodrug	pB2-L_nic	4.57667	17.5082	1.93566	3.79444	3e-04	0.0215768
CG31904	2L:7734410-7738795	pB2-L_nodrug	pB2-L_nic	0.135552	0.710906	2.39081	2.65717	0.02195	0.511086
CG31954	2L:3509057-3510082	pB2-L_nodrug	pB2-L_nic	2.49037	9.18611	1.88309	2.94676	0.00605	0.210162
CG31957	2L:3871479-3872458	pB2-L_nodrug	pB2-L_nic	17.894	7.56271	-1.2425	-2.14558	0.0356	0.683093
CG32036	3L:9481237-9482234	pB2-L_nodrug	pB2-L_nic	1.14129	5.53793	2.27868	2.74321	0.02375	0.536107
CG32037	3L:9482897-9485294	pB2-L_nodrug	pB2-L_nic	0.767536	5.10293	2.73302	3.87546	0.0016	0.0785631
CG32053	3L:10083269-10085439	pB2-L_nodrug	pB2-L_nic	7.82459	17.249	1.14043	2.20083	0.03485	0.675964
CG32074	3L:11116460-11127763	pB2-L_nodrug	pB2-L_nic	154.558	2108.61	3.77007	2.82183	0.04695	0.812052
CG32075	3L:11055825-11058037	pB2-L_nodrug	pB2-L_nic	15.3889	5.76166	-1.41733	-2.78519	0.0072	0.239624
CG32107	3L:12851445-12853839	pB2-L_nodrug	pB2-L_nic	0.111793	0.75024	2.74652	2.8369	0.0337	0.660834
CG32213	3L:19468938-19469456	pB2-L_nodrug	pB2-L_nic	0	114.057	Inf	NA	5e-05	0.00491583
CG32214	3L:19460448-19460969	pB2-L_nodrug	pB2-L_nic	0	118.164	Inf	NA	5e-05	0.00491583
CG32237	3L:4849434-4852455	pB2-L_nodrug	pB2-L_nic	1.14734	17.7663	3.95278	6.96644	5e-05	0.00491583
CG32241	3L:4465225-4466630	pB2-L_nodrug	pB2-L_nic	479.911	168.647	-1.50876	-3.29639	0.0011	0.0590885
CG32248	3L:4471757-4472384	pB2-L_nodrug	pB2-L_nic	14.5207	45.936	1.66151	2.85443	0.0077	0.251576
CG32251	3L:4313634-4318473	pB2-L_nodrug	pB2-L_nic	3.2643	1.57724	-1.04937	-2.032	0.04775	0.817309
CG3226	X:6547138-6548219	pB2-L_nodrug	pB2-L_nic	77.036	36.9822	-1.0587	-2.24834	0.0297	0.612077
CG32302	3L:2268826-2272769	pB2-L_nodrug	pB2-L_nic	114.966	280.988	1.2893	2.76692	0.00605	0.210162
CG32344	3L:321231-324717	pB2-L_nodrug	pB2-L_nic	20.9716	6.7632	-1.63266	-3.38171	0.001	0.0552397
CG3238	2L:3467415-3470007	pB2-L_nodrug	pB2-L_nic	4.25044	1.32266	-1.68416	-2.82783	0.0101	0.304036
CG32409	3L:5892641-5895548	pB2-L_nodrug	pB2-L_nic	54.1944	7.87535	-2.78273	-3.30951	0.007	0.235712
CG32418	3L:5769416-5770389	pB2-L_nodrug	pB2-L_nic	27.0555	10.2259	-1.40369	-2.77854	0.0103	0.307886
CG32425	3L:20490411-20507212	pB2-L_nodrug	pB2-L_nic	133.792	56.1932	-1.25153	-2.52893	0.00845	0.269507
CG32486	3L:3055903-3070839	pB2-L_nodrug	pB2-L_nic	13.2024	37.9365	1.52279	3.23843	0.0022	0.100861
CG32548	X:18329747-18334614	pB2-L_nodrug	pB2-L_nic	11.9465	177.738	3.8951	7.79087	5e-05	0.00491583
CG32557	X:17746990-17750156	pB2-L_nodrug	pB2-L_nic	8.56557	17.2643	1.01117	2.06696	0.03755	0.703812
CG32564	X:17100440-17101887	pB2-L_nodrug	pB2-L_nic	1080.87	306.127	-1.81999	-4.1456	1e-04	0.00883835
CG32603	X:14078573-14079840	pB2-L_nodrug	pB2-L_nic	2632.29	856.152	-1.62038	-3.95877	0.00015	0.012389
CG32626	X:13724781-13739894	pB2-L_nodrug	pB2-L_nic	18.75	53.7069	1.51822	3.12565	0.00155	0.0767232
CG32645	X:13033238-13048957	pB2-L_nodrug	pB2-L_nic	4.80249	44.3639	3.20753	6.46243	5e-05	0.00491583
CG32662	X:11711790-11729759	pB2-L_nodrug	pB2-L_nic	2.92695	7.89114	1.43084	1.94582	0.04765	0.817309
CG32663	X:11711790-11729759	pB2-L_nodrug	pB2-L_nic	4.95664	18.99	1.9378	3.10644	0.0023	0.104662
CG32687	X:10376060-10380660	pB2-L_nodrug	pB2-L_nic	43.8235	94.3877	1.10689	2.38212	0.0217	0.508024
CG32694	X:9883727-9900918	pB2-L_nodrug	pB2-L_nic	10.7514	149.848	3.80091	6.20963	5e-05	0.00491583
CG32708	X:8979969-8980899	pB2-L_nodrug	pB2-L_nic	19.9847	5.31334	-1.91121	-3.38951	0.0017	0.0823415
CG3277	2L:3313346-3317086	pB2-L_nodrug	pB2-L_nic	3.28576	8.33687	1.34328	2.54759	0.01665	0.43073
CG3290	2R:18093509-18095492	pB2-L_nodrug	pB2-L_nic	1.39961	0.339476	-2.04365	-2.61028	0.01915	0.471772
CG3295	2R:16899476-16904951	pB2-L_nodrug	pB2-L_nic	16.6482	38.203	1.19832	1.96772	0.04565	0.800341
CG32972	2L:14161234-14180681	pB2-L_nodrug	pB2-L_nic	10.4085	57.6505	2.46957	5.22219	5e-05	0.00491583
CG33003	2L:4400952-4403091	pB2-L_nodrug	pB2-L_nic	2.51909	18.0522	2.8412	5.12391	5e-05	0.00491583
CG3305	2L:21573377-21577114	pB2-L_nodrug	pB2-L_nic	128.061	241.394	0.914558	1.97134	0.04995	0.834759
CG33110	3R:18395910-18406120	pB2-L_nodrug	pB2-L_nic	14.3108	69.9517	2.28925	4.81777	5e-05	0.00491583
CG33172	X:15663858-15666857	pB2-L_nodrug	pB2-L_nic	3.0746	1.02538	-1.58424	-2.54151	0.0157	0.414917
CG33225	2R:17477890-17479089	pB2-L_nodrug	pB2-L_nic	0.349779	7.33183	4.38966	5.00276	0.01035	0.307886
CG33263	3L:13416419-13417268	pB2-L_nodrug	pB2-L_nic	1.43176	20.6159	3.8479	5.62034	0.00025	0.018768
CG33267	3L:11557582-11565698	pB2-L_nodrug	pB2-L_nic	3.03943	74.2282	4.61009	6.82367	1e-04	0.00883835
CG33268	3L:11584037-11584322	pB2-L_nodrug	pB2-L_nic	19.4526	151.688	2.96308	4.64578	0.00035	0.024435
CG33341	3R:20194079-20195141	pB2-L_nodrug	pB2-L_nic	1.57998	5.7813	1.87149	2.71303	0.0122	0.347485
CG33505	2R:10746349-10748250	pB2-L_nodrug	pB2-L_nic	26.6083	2.73538	-3.28206	-6.02522	5e-05	0.00491583
CG33511	2L:21081126-21082494	pB2-L_nodrug	pB2-L_nic	6.37656	1.56731	-2.02449	-3.04552	0.0067	0.228301
CG33514	3L:4365466-4367458	pB2-L_nodrug	pB2-L_nic	12.1079	30.5623	1.33581	2.3926	0.02055	0.494053
CG3353	3R:17042987-17044511	pB2-L_nodrug	pB2-L_nic	30.2895	10.1508	-1.57723	-3.14949	0.0031	0.131309
CG3355	2L:4651402-4652877	pB2-L_nodrug	pB2-L_nic	124.206	1006.04	3.01787	6.74376	5e-05	0.00491583
CG3376	2R:20145551-20152746	pB2-L_nodrug	pB2-L_nic	14.1324	28.8855	1.03134	2.16092	0.0267	0.571975
CG33785	2R:16529254-16531285	pB2-L_nodrug	pB2-L_nic	24.4245	6.62639	-1.88203	-2.85758	0.00705	0.236467
CG33936	3R:5167591-5185154	pB2-L_nodrug	pB2-L_nic	40.562	94.5389	1.22078	2.59125	0.0082	0.263692
CG33978	4:179843-196605	pB2-L_nodrug	pB2-L_nic	7.44311	20.6219	1.4702	3.17297	0.00245	0.110086
CG34038	2R:21055456-21057283	pB2-L_nodrug	pB2-L_nic	9.1946	23.5797	1.35869	2.37465	0.026	0.562319
CG34115	2R:16863004-16864439	pB2-L_nodrug	pB2-L_nic	23.2846	152.124	2.70779	4.86482	5e-05	0.00491583
CG34165	2L:14713776-14714355	pB2-L_nodrug	pB2-L_nic	63.7521	149.026	1.22502	2.50878	0.01325	0.369054
CG34166	2L:14743252-14743859	pB2-L_nodrug	pB2-L_nic	1626.93	3737.54	1.19994	2.64719	0.0075	0.246168
CG34176	2L:4004079-4004480	pB2-L_nodrug	pB2-L_nic	139.624	335.272	1.26379	2.65349	0.0084	0.268312
CG34193	2R:13397454-13398246	pB2-L_nodrug	pB2-L_nic	0	0.567133	Inf	NA	0.00595	0.207867
CG34196	2R:13997504-13997744	pB2-L_nodrug	pB2-L_nic	0	2.43756	Inf	NA	0.04965	0.832016
CG34221	2R:6085052-6087196	pB2-L_nodrug	pB2-L_nic	0.320866	7.27299	4.50251	4.65307	0.0319	0.64078
CG3430	2L:6957009-6960285	pB2-L_nodrug	pB2-L_nic	9.94275	4.22525	-1.23461	-1.9039	0.0493	0.829393
CG34317	3R:25882574-25883853	pB2-L_nodrug	pB2-L_nic	89.7368	41.2267	-1.12212	-2.34451	0.0187	0.466043
CG34360	3R:5700402-5814598	pB2-L_nodrug	pB2-L_nic	3.38615	13.0203	1.94305	2.65034	0.0105	0.311053
CG34375	3R:18825860-18836284	pB2-L_nodrug	pB2-L_nic	0.910985	7.93667	3.12303	5.0406	5e-05	0.00491583
CG34443	2R:10255535-10256554	pB2-L_nodrug	pB2-L_nic	1.90625	7.21334	1.91993	2.69792	0.01505	0.402203
CG34444	2R:10256746-10257824	pB2-L_nodrug	pB2-L_nic	0.27805	2.5968	3.22332	3.21663	0.0332	0.655389
CG34447	2L:2418421-2420010	pB2-L_nodrug	pB2-L_nic	0.398036	1.36253	1.77532	2.16756	0.04525	0.795279
CG34451	3L:15681843-15685147	pB2-L_nodrug	pB2-L_nic	4.41825	14.6561	1.72995	2.88828	0.0071	0.237401
CG34452	3L:15676974-15680732	pB2-L_nodrug	pB2-L_nic	6.23667	17.8813	1.5196	2.01157	0.0481	0.819697
CG34458	2R:12559556-12560330	pB2-L_nodrug	pB2-L_nic	15.0155	67.5171	2.1688	4.19777	0.00055	0.0350838
CG34461	3L:8318962-8320215	pB2-L_nodrug	pB2-L_nic	0.829952	6.08784	2.87483	3.28523	0.0139	0.38097
CG3523	2L:3056614-3068184	pB2-L_nodrug	pB2-L_nic	229.457	51.4595	-2.15672	-5.20711	5e-05	0.00491583
CG3527	X:4445999-4447039	pB2-L_nodrug	pB2-L_nic	38.8892	9.2749	-2.06797	-3.84967	0.00105	0.0574831
CG3587	X:1834268-1835574	pB2-L_nodrug	pB2-L_nic	21.3277	9.47237	-1.17093	-2.27626	0.02215	0.514067
CG3590	3R:12840339-12853760	pB2-L_nodrug	pB2-L_nic	37.958	17.7735	-1.09468	-2.21135	0.0221	0.513463
CG3598	X:2831160-2832106	pB2-L_nodrug	pB2-L_nic	416.218	210.678	-0.982296	-2.11949	0.0388	0.720624
CG3600	X:1836775-1888227	pB2-L_nodrug	pB2-L_nic	0.481998	1.56093	1.69531	2.25346	0.0268	0.573258
CG3604	2L:3697241-3697872	pB2-L_nodrug	pB2-L_nic	8.09003	19.5221	1.27089	2.12796	0.0392	0.725852
CG3650	2R:20736498-20737284	pB2-L_nodrug	pB2-L_nic	0	6.64943	Inf	NA	5e-05	0.00491583
CG3662	2L:821417-825861	pB2-L_nodrug	pB2-L_nic	78.0422	171.511	1.13598	2.32627	0.02105	0.501294
CG3669	3R:27083320-27085771	pB2-L_nodrug	pB2-L_nic	0.715863	4.87738	2.76835	3.81997	0.0024	0.108066
CG3690	X:843322-845915	pB2-L_nodrug	pB2-L_nic	18.4824	6.05101	-1.6109	-3.09175	0.0035	0.143023
CG3709	2L:153538-155321	pB2-L_nodrug	pB2-L_nic	8.66789	2.00443	-2.11249	-3.58624	0.00085	0.0489075
CG3726	X:5811209-5835703	pB2-L_nodrug	pB2-L_nic	5.40416	16.6603	1.62427	3.29225	0.00185	0.0878207
CG3735	2R:19824908-19827274	pB2-L_nodrug	pB2-L_nic	11.3696	3.70734	-1.61672	-3.09263	0.00465	0.174848
CG3756	2L:4969003-4971453	pB2-L_nodrug	pB2-L_nic	46.2336	6.80885	-2.76346	-3.61186	0.00135	0.0688918
CG3817	3R:10724434-10725339	pB2-L_nodrug	pB2-L_nic	41.5366	14.3263	-1.53572	-3.08541	0.0028	0.120628
CG3819	3L:18913620-18915206	pB2-L_nodrug	pB2-L_nic	4.36292	9.49143	1.12133	2.02019	0.04855	0.822912
CG3823	X:6198022-6200778	pB2-L_nodrug	pB2-L_nic	3.79059	15.6423	2.04496	3.62655	5e-04	0.0323273
CG3847	X:6241135-6243273	pB2-L_nodrug	pB2-L_nic	23.1265	8.91147	-1.37581	-2.8644	0.00645	0.221899
CG3868	3L:14393863-14395819	pB2-L_nodrug	pB2-L_nic	153.833	350.789	1.18924	2.57274	0.01375	0.37831
CG3902	3L:18885482-18891390	pB2-L_nodrug	pB2-L_nic	385.143	118.946	-1.69509	-3.6608	1e-04	0.00883835
CG4017	2L:9767058-9768729	pB2-L_nodrug	pB2-L_nic	1.1739	4.47924	1.93194	2.96426	0.0071	0.237401
CG4053	3R:12957017-12957878	pB2-L_nodrug	pB2-L_nic	9.03758	23.2021	1.36025	2.48039	0.02055	0.494053
CG4078	X:5641781-5645815	pB2-L_nodrug	pB2-L_nic	5.44051	2.60878	-1.06037	-1.99934	0.04955	0.832016
CG4080	3L:9380608-9392350	pB2-L_nodrug	pB2-L_nic	5.23031	11.6497	1.15532	2.3103	0.02465	0.545225
CG4115	3R:8185732-8188975	pB2-L_nodrug	pB2-L_nic	55.2224	577.718	3.38704	7.46532	5e-05	0.00491583
CG4116	X:2846239-3026836	pB2-L_nodrug	pB2-L_nic	60.1305	136.46	1.1823	2.14445	0.02625	0.566297
CG42237	X:13009169-13022827	pB2-L_nodrug	pB2-L_nic	9.0557	53.2559	2.55604	3.44032	0.0046	0.173272
CG4229	3L:16549942-16551063	pB2-L_nodrug	pB2-L_nic	3.39795	14.1321	2.05624	3.37722	0.0019	0.0897965
CG42296	2L:2032634-2035936	pB2-L_nodrug	pB2-L_nic	0.923061	9.8129	3.41018	5.95039	5e-05	0.00491583
CG42319	2R:9147616-9153843	pB2-L_nodrug	pB2-L_nic	13.6475	28.3938	1.05694	2.08445	0.0305	0.623766
CG42324	3L:3485641-3508533	pB2-L_nodrug	pB2-L_nic	4.53065	10.1362	1.16172	2.17297	0.0233	0.530982
CG42329	2L:1219362-1229471	pB2-L_nodrug	pB2-L_nic	0.404729	6.53728	4.01366	5.52143	0.00045	0.0295401
CG42331	3R:20597902-20610284	pB2-L_nodrug	pB2-L_nic	2.33205	18.9706	3.02409	5.96618	5e-05	0.00491583
CG42345	2R:1301240-1342518	pB2-L_nodrug	pB2-L_nic	14.7384	38.2879	1.37731	2.90022	0.00335	0.138344
CG42362	2R:17551937-17554084	pB2-L_nodrug	pB2-L_nic	5.75799	12.8856	1.16212	2.19122	0.0296	0.611781
CG42554	3L:835806-836553	pB2-L_nodrug	pB2-L_nic	6.50139	15.7454	1.27611	2.08926	0.042	0.757732
CG42568	2R:20027107-20046819	pB2-L_nodrug	pB2-L_nic	16.7455	60.5096	1.85339	1.94428	0.04195	0.757149
CG42577	X:20130342-20130621	pB2-L_nodrug	pB2-L_nic	0.500666	0	-Inf	NA	0.02125	0.502428
CG42588	3L:12807388-12817750	pB2-L_nodrug	pB2-L_nic	1.39779	0.497064	-1.49164	-2.60505	0.01195	0.342641
CG4269	2R:18486859-18487861	pB2-L_nodrug	pB2-L_nic	58.9316	8.0465	-2.87261	-4.92945	2e-04	0.0156731
CG42808	2R:9461122-9461747	pB2-L_nodrug	pB2-L_nic	44.9894	100.946	1.16592	2.41806	0.01955	0.477782
CG4300	3L:12264752-12270366	pB2-L_nodrug	pB2-L_nic	68.5245	29.7253	-1.20493	-2.58842	0.0102	0.305971
CG4301	X:16303110-16308431	pB2-L_nodrug	pB2-L_nic	11.0056	24.0267	1.1264	2.42229	0.01965	0.478317
CG4324	2R:19902432-19904719	pB2-L_nodrug	pB2-L_nic	5.81544	17.679	1.60407	3.03323	0.0053	0.190756
CG4332	X:13049072-13051405	pB2-L_nodrug	pB2-L_nic	18.7385	9.36607	-1.00049	-2.03143	0.0444	0.784199
CG4362	3R:16131937-16133258	pB2-L_nodrug	pB2-L_nic	53.1782	221.177	2.05629	4.38054	5e-05	0.00491583
CG4367	3R:16129799-16130676	pB2-L_nodrug	pB2-L_nic	30.3366	246.894	3.02476	6.26142	5e-05	0.00491583
CG4386	2R:17686834-17688405	pB2-L_nodrug	pB2-L_nic	15.936	73.4318	2.20412	4.58708	1e-04	0.00883835
CG4500	2L:14027009-14031539	pB2-L_nodrug	pB2-L_nic	17.325	5.06216	-1.77503	-2.83365	0.00705	0.236467
CG4538	3R:15724547-15730589	pB2-L_nodrug	pB2-L_nic	23.7108	53.4039	1.1714	2.11524	0.0343	0.668624
CG4554	2R:18370845-18379538	pB2-L_nodrug	pB2-L_nic	7.22979	1.7451	-2.05065	-4.18617	5e-05	0.00491583
CG4563	2R:20338604-20340560	pB2-L_nodrug	pB2-L_nic	72.1887	24.37	-1.56667	-3.35034	0.0012	0.0625781
CG4586	X:6863973-6866302	pB2-L_nodrug	pB2-L_nic	12.528	31.9091	1.34882	2.83002	0.0069	0.233261
CG4607	X:6963445-6966722	pB2-L_nodrug	pB2-L_nic	11.5708	4.16023	-1.47575	-2.76125	0.0063	0.217087
CG4658	2L:9957286-9960168	pB2-L_nodrug	pB2-L_nic	23.6776	52.9232	1.16038	2.43584	0.0144	0.39043
CG4666	X:5970099-5971515	pB2-L_nodrug	pB2-L_nic	26.4031	108.24	2.03545	4.25729	5e-05	0.00491583
CG4702	3R:7947298-7953919	pB2-L_nodrug	pB2-L_nic	78.9339	157.199	0.993876	2.14175	0.03615	0.68902
CG4705	2L:11091445-11095001	pB2-L_nodrug	pB2-L_nic	3.73091	7.91803	1.08561	2.10434	0.0348	0.6753
CG4806	2R:20553680-20555853	pB2-L_nodrug	pB2-L_nic	26.1709	8.1391	-1.68502	-3.51273	0.00105	0.0574831
CG4822	2L:117078-121974	pB2-L_nodrug	pB2-L_nic	6.01375	14.0473	1.22395	2.3817	0.01935	0.475334
CG4825	3L:20514108-20519294	pB2-L_nodrug	pB2-L_nic	92.8926	29.5346	-1.65316	-3.01182	0.0045	0.171312
CG4962	3L:16287808-16288640	pB2-L_nodrug	pB2-L_nic	17.0434	48.9429	1.52188	2.90605	0.0078	0.254262
CG4991	X:16995310-16998597	pB2-L_nodrug	pB2-L_nic	1.58063	6.58209	2.05805	3.27444	0.0024	0.108066
CG4998	3L:16332098-16338348	pB2-L_nodrug	pB2-L_nic	8.58521	121.095	3.81814	8.07039	5e-05	0.00491583
CG5011	2L:1200236-1201220	pB2-L_nodrug	pB2-L_nic	84.9302	359.568	2.08191	4.48918	5e-05	0.00491583
CG5018	3L:16219221-16221789	pB2-L_nodrug	pB2-L_nic	17.5099	2.33317	-2.9078	-5.3048	5e-05	0.00491583
CG5033	2R:13677196-13679953	pB2-L_nodrug	pB2-L_nic	38.6749	10.1023	-1.93671	-4.08441	5e-05	0.00491583
CG5059	3L:20507695-20512532	pB2-L_nodrug	pB2-L_nic	45.9592	218.512	2.24929	4.75094	5e-05	0.00491583
CG5065	2R:12495174-12511214	pB2-L_nodrug	pB2-L_nic	19.8808	61.2287	1.62283	3.44013	6e-04	0.0377674
CG5114	3L:14975947-14977592	pB2-L_nodrug	pB2-L_nic	62.2701	17.313	-1.84668	-3.87594	3e-04	0.0215768
CG5147	3L:18100945-18102673	pB2-L_nodrug	pB2-L_nic	25.8587	11.1861	-1.20895	-2.48994	0.01475	0.396907
CG5150	3L:5588645-5590452	pB2-L_nodrug	pB2-L_nic	42.7008	13.1266	-1.70177	-3.59571	0.001	0.0552397
CG5278	3R:18384582-18388293	pB2-L_nodrug	pB2-L_nic	97.8507	228.299	1.22227	2.62995	0.01195	0.342641
CG5288	3L:8974894-8979189	pB2-L_nodrug	pB2-L_nic	19.4049	47.763	1.29947	2.71803	0.00715	0.23833
CG5290	3L:17901242-17905657	pB2-L_nodrug	pB2-L_nic	9.68296	2.36369	-2.03441	-3.00215	0.0051	0.186057
CG5322	2L:10452676-10456044	pB2-L_nodrug	pB2-L_nic	2.8128	8.21239	1.54579	2.96228	0.0058	0.203789
CG5326	3R:18357895-18365639	pB2-L_nodrug	pB2-L_nic	44.9165	110.997	1.30521	2.80984	0.00655	0.22408
CG5402	3R:23327813-23328678	pB2-L_nodrug	pB2-L_nic	4.28657	19.0271	2.15016	3.32153	0.0031	0.131309
CG5428	2R:19569146-19570475	pB2-L_nodrug	pB2-L_nic	2.12351	26.1592	3.62279	6.13634	5e-05	0.00491583
CG5498	3L:20375504-20377194	pB2-L_nodrug	pB2-L_nic	16.3654	33.715	1.04274	2.18443	0.031	0.629785
CG5589	3L:17795589-17797813	pB2-L_nodrug	pB2-L_nic	13.7074	2.15252	-2.67086	-4.8811	5e-05	0.00491583
CG5639	3R:23408526-23419260	pB2-L_nodrug	pB2-L_nic	3.24462	24.0478	2.88978	4.36119	1e-04	0.00883835
CG5645	3L:12125271-12129803	pB2-L_nodrug	pB2-L_nic	7.2487	1.5332	-2.24118	-3.09349	0.00315	0.13251
CG5665	3L:20351935-20352920	pB2-L_nodrug	pB2-L_nic	0.579796	3.52261	2.60303	3.18183	0.01435	0.389568
CG5724	3R:8565383-8567139	pB2-L_nodrug	pB2-L_nic	5.54389	12.8963	1.21798	2.30343	0.0287	0.598955
CG5728	3R:20144740-20159036	pB2-L_nodrug	pB2-L_nic	16.4464	2.96603	-2.47116	-2.60389	0.02845	0.596351
CG5756	2R:13982522-13995891	pB2-L_nodrug	pB2-L_nic	3.32884	50.4174	3.92083	5.59199	5e-05	0.00491583
CG5776	2L:12701425-12704423	pB2-L_nodrug	pB2-L_nic	4.82368	1.8594	-1.3753	-2.46886	0.01695	0.435077
CG5800	X:17530315-17533038	pB2-L_nodrug	pB2-L_nic	15.7684	3.15757	-2.32015	-4.56837	0.00015	0.012389
CG5819	2R:18180963-18184463	pB2-L_nodrug	pB2-L_nic	7.21056	16.3159	1.17809	2.44532	0.01435	0.389568
CG5847	3L:20410331-20417322	pB2-L_nodrug	pB2-L_nic	4.07362	32.3992	2.99157	6.34433	5e-05	0.00491583
CG5873	3R:13251493-13272215	pB2-L_nodrug	pB2-L_nic	14.6764	39.5226	1.42918	3.02508	0.0026	0.114309
CG5921	X:5953942-5958324	pB2-L_nodrug	pB2-L_nic	4.92943	11.8794	1.26897	2.50869	0.0148	0.397753
CG5924	2L:9890884-9893419	pB2-L_nodrug	pB2-L_nic	7.91341	3.21404	-1.29991	-2.1605	0.0309	0.629067
CG5928	X:5961992-5968890	pB2-L_nodrug	pB2-L_nic	7.40485	33.7106	2.18666	2.67889	0.0213	0.502779
CG5932	3L:20446392-20457448	pB2-L_nodrug	pB2-L_nic	2.1588	9.13443	2.08109	2.49778	0.02525	0.551103
CG5953	2L:16509119-16532877	pB2-L_nodrug	pB2-L_nic	5.80394	19.5891	1.75495	3.44373	0.00085	0.0489075
CG5955	3L:20460047-20462692	pB2-L_nodrug	pB2-L_nic	27.0663	12.886	-1.0707	-2.13902	0.0333	0.655389
CG5959	3R:21723197-21725313	pB2-L_nodrug	pB2-L_nic	1.7723	12.5593	2.82506	4.85394	5e-05	0.00491583
CG5966	X:5882844-5886677	pB2-L_nodrug	pB2-L_nic	1.20318	4.75643	1.98303	3.30789	0.0022	0.100861
CG5973	2L:7437505-7445269	pB2-L_nodrug	pB2-L_nic	16.3322	34.8646	1.09405	2.22372	0.0244	0.540812
CG6026	3R:14865233-14869965	pB2-L_nodrug	pB2-L_nic	8.15398	31.3376	1.94232	4.13878	5e-05	0.00491583
CG6051	3R:22951158-22976720	pB2-L_nodrug	pB2-L_nic	6.37926	13.9302	1.12675	2.37249	0.0185	0.462403
CG6055	2L:7466545-7472493	pB2-L_nodrug	pB2-L_nic	14.565	98.5157	2.75785	5.61566	5e-05	0.00491583
CG6074	3R:22928709-22931906	pB2-L_nodrug	pB2-L_nic	61.8571	24.9787	-1.30824	-2.74152	0.0065	0.223082
CG6118	3R:11246825-11259906	pB2-L_nodrug	pB2-L_nic	11.7798	44.2756	1.9102	4.0607	2e-04	0.0156731
CG6133	X:4005188-4007767	pB2-L_nodrug	pB2-L_nic	33.7945	8.76706	-1.94662	-4.05383	0.00015	0.012389
CG6142	3R:21958875-21962870	pB2-L_nodrug	pB2-L_nic	0.7977	6.2974	2.98084	4.73579	1e-04	0.00883835
CG6163	3L:11355085-11357985	pB2-L_nodrug	pB2-L_nic	0.881134	2.39772	1.44423	2.15115	0.0426	0.764695
CG6191	2R:9468090-9480841	pB2-L_nodrug	pB2-L_nic	24.3315	47.0966	0.952796	2.05191	0.04245	0.763281
CG6206	2L:10457655-10462475	pB2-L_nodrug	pB2-L_nic	22.1945	56.2373	1.34132	2.84016	0.00315	0.13251
CG6241	3R:5966282-5969896	pB2-L_nodrug	pB2-L_nic	5.35317	2.38121	-1.1687	-2.17355	0.0355	0.682396
CG6279	3L:11086470-11089287	pB2-L_nodrug	pB2-L_nic	0.698711	3.60596	2.36761	3.05362	0.0087	0.275431
CG6337	2R:9721358-9722593	pB2-L_nodrug	pB2-L_nic	67.3566	170.36	1.3387	2.87758	0.0053	0.190756
CG6347	2R:9723925-9726869	pB2-L_nodrug	pB2-L_nic	14.2033	57.3874	2.01451	4.1707	2e-04	0.0156731
CG6385	2R:13641051-13643923	pB2-L_nodrug	pB2-L_nic	9.77235	24.4624	1.32379	2.78462	0.006	0.208763
CG6388	2L:12428031-12430892	pB2-L_nodrug	pB2-L_nic	36.8376	16.464	-1.16186	-2.39271	0.0185	0.462403
CG6409	3L:10873793-10875151	pB2-L_nodrug	pB2-L_nic	94.2378	221.246	1.23127	2.6651	0.01085	0.317906
CG6459	2R:13558813-13560148	pB2-L_nodrug	pB2-L_nic	224.47	113.324	-0.986076	-2.12256	0.03755	0.703812
CG6484	2R:13469511-13471514	pB2-L_nodrug	pB2-L_nic	20.1808	85.6201	2.08496	4.33717	5e-05	0.00491583
CG6503	3R:22250418-22250827	pB2-L_nodrug	pB2-L_nic	12.2006	47.8627	1.97195	2.93034	0.007	0.235712
CG6565	2L:13374178-13376182	pB2-L_nodrug	pB2-L_nic	32.7419	16.1262	-1.02173	-2.16357	0.03415	0.666913
CG6608	3R:6705293-6707909	pB2-L_nodrug	pB2-L_nic	13.8077	33.3511	1.27226	2.65678	0.00795	0.257975
CG6639	2L:17452923-17458775	pB2-L_nodrug	pB2-L_nic	0.741232	6.80744	3.19912	3.5164	0.00685	0.231937
CG6663	3L:20314116-20315420	pB2-L_nodrug	pB2-L_nic	0	0.628855	Inf	NA	1e-04	0.00883835
CG6688	3R:18838133-18841197	pB2-L_nodrug	pB2-L_nic	1.80257	4.85753	1.43017	2.32245	0.02675	0.572474
CG6724	2L:10768233-10769964	pB2-L_nodrug	pB2-L_nic	48.4109	11.7583	-2.04165	-4.23398	1e-04	0.00883835
[truncated: 566 more rows]
